# Supplementary material for: catena-Poly[[lead(II)-μ-(2-oxidobenz­aldehyde isonicotinoylhydrazonato)] methanol monosolvate]
Source: Acta Crystallogr Sect E Struct Rep Online. 2011 Oct 22;67(Pt 11):m1583. doi: 10.1107/S1600536811043078 (PMC3246996; doi:10.1107/S1600536811043078)
Supplement: Supplementary file 1 [file e-67-m1583-sup1.cif]

##############################################################################
#                                                                            #
# This CIF contains the data in a paper accepted for publication in          #
# Acta Crystallographica Section E. It conforms to the requirements of       #
# Notes for Authors for Acta Crystallographica Section E, and has been       #
# peer reviewed under the auspices of the IUCr Commission on Journals.       #
#                                                                            #
# Full details of the Crystallographic Information File format               #
# are given in the paper "The Crystallographic Information File (CIF):       #
# a New Standard Archive File for Crystallography" by S. R. Hall, F. H.      #
# Allen and I. D. Brown [Acta Cryst. (1991), A47, 655-685].                  #
#                                                                            #
# The current version of the core CIF dictionary is obtainable from          #
# ftp://ftp.iucr.org/pub/cif_core.dic.                                       #
#                                                                            #
# Software is freely available for graphical display of the structure(s)     #
# in this CIF. For information consult the CIF software page                 #
# http://www.iucr.org/resources/cif/software.                                #
#                                                                            #
# This file may be used for bona fide research purposes within the           #
# scientific community so long as proper attribution is given to the journal # 
# article from which it was obtained.                                        #
#                                                                            #
##############################################################################
data_global
_audit_creation_method     SHELXL-97
_journal_date_recd_electronic     2011-10-11
_journal_date_accepted     2011-10-17
_journal_name_full     'Acta Crystallographica, Section E'
_journal_year     2011
_journal_volume     67
_journal_issue     11
_journal_page_first     m1583
_journal_page_last     m1583
_journal_paper_category     QM
_journal_coeditor_code     SU2329
loop_
    _publ_contact_author_name
    _publ_contact_author_address
    _publ_contact_author_email
    'Edward R. T. Tiekink'
;
Department of Chemistry, University of Malaya,
50603 Kuala Lumpur, Malaysia
;
 edward.tiekink@gmail.com
    'Gholam Hossein Shahverdizadeh'
;
Department of Chemistry, Faculty of Science, Tabriz Branch,
Islamic Azad University, PO Box 1655, Tabriz, Iran
;
 shahverdizadeh@iaut.ac.ir
_publ_contact_author_fax     ' +60 3 7967 4193 '
_publ_contact_author_phone     ' +60 3 7967 6775 '
_publ_section_title
;
<i>catena</i>-Poly[[lead(II)-\m~2~-(2-oxidobenzaldehyde
isonicotinoylhydrazonato)] methanol monosolvate]
;
loop_
    _publ_author_name
    _publ_author_address
    'Gholam Hossein Shahverdizadeh'
;
Department of Chemistry, Faculty of Science, Tabriz Branch,
Islamic Azad University, PO Box 1655, Tabriz, Iran
;
    'Ng, Seik Weng'
;
Department of Chemistry, University of Malaya,
50603 Kuala Lumpur, Malaysia and Chemistry Department, Faculty of
Science, King Abdulaziz University, PO Box 80203 Jeddah, Saudi Arabia
;
    'Tiekink, Edward R. T.'
;
Department of Chemistry, University of Malaya,
50603 Kuala Lumpur, Malaysia
;
    'Babak Mirtamizdoust'
;
Department of Inorganic Chemistry, Faculty of Chemistry,
University of Tabriz, PO Box 5166616471, Tabriz, Iran
;
_publ_section_synopsis     .
data_I
_audit_creation_method     SHELXL-97
_chemical_name_systematic
;
<i>catena</i>-Poly[[lead(II)-\m-(2-oxidobenzaldehyde
isonicotinoylhydrazonato)] methanol monosolvate]
;
_chemical_name_common     ?
_chemical_formula_moiety     'C13 H9 N3 O2 Pb, C H4 O'
_chemical_formula_sum     'C14 H13 N3 O3 Pb'
_chemical_formula_iupac     '[Pb (C13 H9 N3 O2)], C H4 O'
_chemical_formula_weight     478.46
_chemical_melting_point     ?
_symmetry_cell_setting     hexagonal
_symmetry_space_group_name_H-M     'R -3'
_symmetry_space_group_name_Hall     '-R 3'
loop_
    _symmetry_equiv_pos_as_xyz
    'x, y, z'
    '-y, x-y, z'
    '-x+y, -x, z'
    'x+2/3, y+1/3, z+1/3'
    '-y+2/3, x-y+1/3, z+1/3'
    '-x+y+2/3, -x+1/3, z+1/3'
    'x+1/3, y+2/3, z+2/3'
    '-y+1/3, x-y+2/3, z+2/3'
    '-x+y+1/3, -x+2/3, z+2/3'
    '-x, -y, -z'
    'y, -x+y, -z'
    'x-y, x, -z'
    '-x+2/3, -y+1/3, -z+1/3'
    'y+2/3, -x+y+1/3, -z+1/3'
    'x-y+2/3, x+1/3, -z+1/3'
    '-x+1/3, -y+2/3, -z+2/3'
    'y+1/3, -x+y+2/3, -z+2/3'
    'x-y+1/3, x+2/3, -z+2/3'
_cell_length_a     28.6702(5)
_cell_length_b     28.6702(5)
_cell_length_c     9.0146(2)
_cell_angle_alpha     90.00
_cell_angle_beta     90.00
_cell_angle_gamma     120.00
_cell_volume     6417.1(3)
_cell_formula_units_Z     18
_cell_measurement_reflns_used     12065
_cell_measurement_theta_min     2.3988
_cell_measurement_theta_max     29.2941
_cell_measurement_temperature     100(2)
_exptl_crystal_description     prism
_exptl_crystal_colour     colourless
_exptl_crystal_size_max     0.20
_exptl_crystal_size_mid     0.15
_exptl_crystal_size_min     0.10
_exptl_crystal_density_diffrn     2.229
_exptl_crystal_density_meas     ?
_exptl_crystal_density_method     'not measured'
_exptl_crystal_F_000     4032
_exptl_absorpt_coefficient_mu     11.844
_exptl_absorpt_correction_type     multi-scan
_exptl_absorpt_process_details     '(CrysAlis PRO; Agilent, 2010)'
_exptl_absorpt_correction_T_min     0.34874
_exptl_absorpt_correction_T_max     1.0000
_exptl_special_details
;
;
_diffrn_ambient_temperature     100(2)
_diffrn_radiation_type     MoK\a
_diffrn_radiation_wavelength     0.71073
_diffrn_radiation_source     'SuperNova (Cu) X-ray Source'
_diffrn_radiation_monochromator     Mirror
_diffrn_measurement_device_type
                  'Agilent SuperNova Dual diffractometer with an Atlas detector'
_diffrn_measurement_method     \w
_diffrn_detector_area_resol_mean     10.4041
_diffrn_reflns_number     17626
_diffrn_reflns_av_R_equivalents     0.0264
_diffrn_reflns_av_sigmaI/netI     0.0169
_diffrn_reflns_theta_min     2.40
_diffrn_reflns_theta_max     26.50
_diffrn_reflns_theta_full     26.50
_diffrn_measured_fraction_theta_max     1.000
_diffrn_measured_fraction_theta_full     1.000
_diffrn_reflns_limit_h_min     -35
_diffrn_reflns_limit_h_max     35
_diffrn_reflns_limit_k_min     -35
_diffrn_reflns_limit_k_max     35
_diffrn_reflns_limit_l_min     -11
_diffrn_reflns_limit_l_max     11
_diffrn_standards_number     0
_diffrn_standards_interval_count     0
_diffrn_standards_interval_time     0
_diffrn_standards_decay_%     0
_refine_special_details
;
Refinement of <i>F</i>^2^ against ALL reflections.
The weighted <i>R</i>-factor
<i>wR</i> and goodness of fit <i>S</i> are based on <i>F</i>^2^, conventional
<i>R</i>-factors <i>R</i> are based on <i>F</i>, with <i>F</i>
set to zero for
negative <i>F</i>^2^. The threshold expression of <i>F</i>^2^ >
\s(<i>F</i>^2^) is used only for calculating <i>R</i>-factors(gt) <i>etc</i>.
and is not relevant to the choice of reflections for refinement.
<i>R</i>-factors based on <i>F</i>^2^ are statistically about twice as large
as those based on <i>F</i>, and <i>R</i>- factors based on ALL data will be
even larger.
;
_reflns_number_total     2958
_reflns_number_gt     2816
_reflns_threshold_expression     I>2\s(I)
_refine_ls_structure_factor_coef     Fsqd
_refine_ls_matrix_type     full
_refine_ls_R_factor_all     0.0161
_refine_ls_R_factor_gt     0.0146
_refine_ls_wR_factor_gt     0.0318
_refine_ls_wR_factor_ref     0.0322
_refine_ls_goodness_of_fit_ref     1.108
_refine_ls_restrained_S_all     1.108
_refine_ls_number_reflns     2958
_refine_ls_number_parameters     193
_refine_ls_number_restraints     0
_refine_ls_hydrogen_treatment     constr
_refine_ls_weighting_scheme     calc
_refine_ls_weighting_details
        'calc w=1/[\s^2^(Fo^2^)+(0.0114P)^2^+19.9099P] where P=(Fo^2^+2Fc^2^)/3'
_atom_sites_solution_hydrogens     geom
_atom_sites_solution_primary     direct
_atom_sites_solution_secondary     difmap
_refine_ls_shift/su_max     0.005
_refine_ls_shift/su_mean     0.000
_refine_diff_density_max     0.950
_refine_diff_density_min     -0.600
_refine_ls_extinction_method     none
_refine_ls_extinction_coef     ?
loop_
    _atom_type_symbol
    _atom_type_description
    _atom_type_scat_dispersion_real
    _atom_type_scat_dispersion_imag
    _atom_type_scat_source
    'C' 'C' 0.0033 0.0016
                         'International Tables Vol C Tables 4.2.6.8 and 6.1.1.4'
    'H' 'H' 0.0000 0.0000
                         'International Tables Vol C Tables 4.2.6.8 and 6.1.1.4'
    'N' 'N' 0.0061 0.0033
                         'International Tables Vol C Tables 4.2.6.8 and 6.1.1.4'
    'O' 'O' 0.0106 0.0060
                         'International Tables Vol C Tables 4.2.6.8 and 6.1.1.4'
    'Pb' 'Pb' -3.3944 10.1111
                         'International Tables Vol C Tables 4.2.6.8 and 6.1.1.4'
_computing_data_collection     'CrysAlis PRO (Agilent, 2010)'
_computing_cell_refinement     'CrysAlis PRO (Agilent, 2010)'
_computing_data_reduction     'CrysAlis PRO (Agilent, 2010)'
_computing_structure_solution     'SHELXS97 (Sheldrick, 2008)'
_computing_structure_refinement     'SHELXL97 (Sheldrick, 2008)'
_computing_molecular_graphics
;
ORTEP-3 (Farrugia, 1997) and DIAMOND (Brandenburg, 2006)
;
_computing_publication_material     'publCIF (Westrip, 2010)'
loop_
    _atom_site_type_symbol
    _atom_site_label
    _atom_site_fract_x
    _atom_site_fract_y
    _atom_site_fract_z
    _atom_site_U_iso_or_equiv
    _atom_site_adp_type
    _atom_site_calc_flag
    _atom_site_refinement_flags
    _atom_site_occupancy
    _atom_site_symmetry_multiplicity
    _atom_site_disorder_assembly
    _atom_site_disorder_group
    Pb Pb 0.172066(4) 0.851864(4) 1.061072(10) 0.01156(4) Uani d . 1 1 . .
    O O1 0.09837(8) 0.86813(8) 1.0476(2) 0.0186(4) Uani d . 1 1 . .
    O O2 0.25307(7) 0.88497(8) 1.19856(19) 0.0147(4) Uani d . 1 1 . .
    O O3 0.08109(8) 0.83045(11) 0.7716(2) 0.0318(6) Uani d . 1 1 . .
    H H3o 0.0854 0.8444 0.8561 0.051(12) Uiso calc R 1 1 . .
    N N1 0.17051(9) 0.89277(9) 1.2955(2) 0.0119(4) Uani d . 1 1 . .
    N N2 0.21170(9) 0.90223(9) 1.3966(2) 0.0118(5) Uani d . 1 1 . .
    N N3 0.39001(9) 0.94432(9) 1.6044(2) 0.0152(5) Uani d . 1 1 . .
    C C1 0.07467(11) 0.88735(11) 1.1315(3) 0.0144(6) Uani d . 1 1 . .
    C C2 0.03012(11) 0.89079(11) 1.0785(3) 0.0189(6) Uani d . 1 1 . .
    H H2 0.0177 0.8792 0.9803 0.023 Uiso calc R 1 1 . .
    C C3 0.00415(12) 0.91040(12) 1.1650(3) 0.0227(6) Uani d . 1 1 . .
    H H3 -0.0252 0.9129 1.1248 0.027 Uiso calc R 1 1 . .
    C C4 0.02038(12) 0.92671(13) 1.3109(3) 0.0242(7) Uani d . 1 1 . .
    H H4 0.0025 0.9403 1.3702 0.029 Uiso calc R 1 1 . .
    C C5 0.06267(12) 0.92271(12) 1.3669(3) 0.0207(6) Uani d . 1 1 . .
    H H5 0.0733 0.9330 1.4669 0.025 Uiso calc R 1 1 . .
    C C6 0.09089(11) 0.90384(11) 1.2809(3) 0.0145(6) Uani d . 1 1 . .
    C C7 0.13591(11) 0.90432(11) 1.3515(3) 0.0141(5) Uani d . 1 1 . .
    H H7 0.1411 0.9145 1.4531 0.017 Uiso calc R 1 1 . .
    C C8 0.25097(10) 0.89833(10) 1.3328(3) 0.0119(5) Uani d . 1 1 . .
    C C9 0.38059(11) 0.91341(11) 1.4841(3) 0.0146(5) Uani d . 1 1 . .
    H H9 0.4057 0.9022 1.4592 0.017 Uiso calc R 1 1 . .
    C C10 0.33565(10) 0.89697(10) 1.3940(3) 0.0130(5) Uani d . 1 1 . .
    H H10 0.3306 0.8756 1.3084 0.016 Uiso calc R 1 1 . .
    C C11 0.29821(10) 0.91231(10) 1.4312(3) 0.0116(5) Uani d . 1 1 . .
    C C12 0.30750(11) 0.94353(11) 1.5581(3) 0.0170(6) Uani d . 1 1 . .
    H H12 0.2822 0.9539 1.5884 0.020 Uiso calc R 1 1 . .
    C C13 0.35383(12) 0.95919(12) 1.6392(3) 0.0197(6) Uani d . 1 1 . .
    H H13 0.3604 0.9815 1.7235 0.024 Uiso calc R 1 1 . .
    C C14 0.02725(13) 0.81018(16) 0.7254(4) 0.0360(9) Uani d . 1 1 . .
    H H14A 0.0034 0.7974 0.8120 0.054 Uiso calc R 1 1 . .
    H H14B 0.0171 0.7802 0.6562 0.054 Uiso calc R 1 1 . .
    H H14C 0.0239 0.8388 0.6759 0.054 Uiso calc R 1 1 . .
loop_
    _atom_site_aniso_label
    _atom_site_aniso_U_11
    _atom_site_aniso_U_22
    _atom_site_aniso_U_33
    _atom_site_aniso_U_12
    _atom_site_aniso_U_13
    _atom_site_aniso_U_23
    Pb 0.01132(6) 0.01153(6) 0.00909(5) 0.00365(4) -0.00016(3) 0.00041(4)
    O1 0.0158(10) 0.0239(11) 0.0158(9) 0.0096(9) -0.0023(8) -0.0010(8)
    O2 0.0146(10) 0.0187(10) 0.0091(9) 0.0071(8) -0.0009(7) 0.0003(7)
    O3 0.0130(11) 0.0577(16) 0.0209(11) 0.0150(11) -0.0056(9) -0.0155(11)
    N1 0.0111(11) 0.0087(11) 0.0128(10) 0.0027(9) -0.0013(9) 0.0011(9)
    N2 0.0111(11) 0.0123(11) 0.0116(10) 0.0055(9) -0.0026(9) -0.0009(9)
    N3 0.0129(12) 0.0180(12) 0.0151(11) 0.0081(10) -0.0039(9) -0.0016(9)
    C1 0.0109(13) 0.0098(13) 0.0179(13) 0.0018(11) 0.0025(11) 0.0044(11)
    C2 0.0162(15) 0.0184(15) 0.0186(14) 0.0061(12) -0.0030(11) 0.0027(12)
    C3 0.0137(15) 0.0267(17) 0.0297(16) 0.0117(13) -0.0030(12) 0.0052(13)
    C4 0.0209(16) 0.0286(17) 0.0282(16) 0.0162(14) 0.0019(13) -0.0006(13)
    C5 0.0188(15) 0.0235(16) 0.0198(14) 0.0106(13) 0.0000(12) -0.0007(12)
    C6 0.0116(13) 0.0110(13) 0.0180(13) 0.0035(11) 0.0003(11) 0.0029(11)
    C7 0.0160(14) 0.0129(13) 0.0113(12) 0.0057(12) 0.0009(11) -0.0011(10)
    C8 0.0129(13) 0.0069(12) 0.0137(12) 0.0033(11) 0.0006(10) 0.0022(10)
    C9 0.0130(14) 0.0148(14) 0.0169(13) 0.0077(12) 0.0015(11) 0.0020(11)
    C10 0.0129(13) 0.0112(13) 0.0124(12) 0.0040(11) 0.0009(10) -0.0001(10)
    C11 0.0111(13) 0.0087(12) 0.0132(12) 0.0035(11) 0.0002(10) 0.0010(10)
    C12 0.0146(14) 0.0212(15) 0.0183(14) 0.0113(12) -0.0012(11) -0.0049(11)
    C13 0.0197(15) 0.0262(16) 0.0175(14) 0.0147(13) -0.0043(12) -0.0086(12)
    C14 0.0178(16) 0.061(3) 0.0259(17) 0.0175(17) -0.0050(13) -0.0137(16)
_geom_special_details
;
All e.s.d.'s (except the e.s.d. in the dihedral angle between two l.s. planes)
are estimated using the full covariance matrix. The cell e.s.d.'s are taken
into account individually in the estimation of e.s.d.'s in distances, angles
and torsion angles; correlations between e.s.d.'s in cell parameters are only
used when they are defined by crystal symmetry. An approximate (isotropic)
treatment of cell e.s.d.'s is used for estimating e.s.d.'s involving l.s.
planes.
;
loop_
    _geom_bond_atom_site_label_1
    _geom_bond_atom_site_label_2
    _geom_bond_site_symmetry_2
    _geom_bond_distance
    _geom_bond_publ_flag
    Pb O1 . 2.3837(19) ?
    Pb O2 . 2.3721(18) ?
    Pb N1 . 2.428(2) ?
    Pb N3 6_464 2.530(2) ?
    O1 C1 . 1.308(3) ?
    O2 C8 . 1.280(3) ?
    O3 C14 . 1.413(4) ?
    O3 H3o . 0.8400 ?
    N1 C7 . 1.295(3) ?
    N1 N2 . 1.406(3) ?
    N2 C8 . 1.318(3) ?
    N3 C9 . 1.340(3) ?
    N3 C13 . 1.341(4) ?
    N3 Pb 8_665 2.530(2) ?
    C1 C2 . 1.412(4) ?
    C1 C6 . 1.426(4) ?
    C2 C3 . 1.377(4) ?
    C2 H2 . 0.9500 ?
    C3 C4 . 1.395(4) ?
    C3 H3 . 0.9500 ?
    C4 C5 . 1.370(4) ?
    C4 H4 . 0.9500 ?
    C5 C6 . 1.410(4) ?
    C5 H5 . 0.9500 ?
    C6 C7 . 1.433(4) ?
    C7 H7 . 0.9500 ?
    C8 C11 . 1.497(4) ?
    C9 C10 . 1.391(4) ?
    C9 H9 . 0.9500 ?
    C10 C11 . 1.389(4) ?
    C10 H10 . 0.9500 ?
    C11 C12 . 1.393(4) ?
    C12 C13 . 1.380(4) ?
    C12 H12 . 0.9500 ?
    C13 H13 . 0.9500 ?
    C14 H14A . 0.9800 ?
    C14 H14B . 0.9800 ?
    C14 H14C . 0.9800 ?
loop_
    _geom_angle_atom_site_label_1
    _geom_angle_atom_site_label_2
    _geom_angle_atom_site_label_3
    _geom_angle_site_symmetry_1
    _geom_angle_site_symmetry_3
    _geom_angle
    _geom_angle_publ_flag
    O2 Pb O1 . . 137.27(6) ?
    O2 Pb N1 . . 66.59(7) ?
    O1 Pb N1 . . 73.59(7) ?
    O2 Pb N3 . 6_464 83.72(7) ?
    O1 Pb N3 . 6_464 82.01(7) ?
    N1 Pb N3 . 6_464 90.94(7) ?
    C1 O1 Pb . . 138.69(17) ?
    C8 O2 Pb . . 115.50(16) ?
    C14 O3 H3o . . 109.5 ?
    C7 N1 N2 . . 112.0(2) ?
    C7 N1 Pb . . 131.62(18) ?
    N2 N1 Pb . . 116.13(15) ?
    C8 N2 N1 . . 111.8(2) ?
    C9 N3 C13 . . 117.9(2) ?
    C9 N3 Pb . 8_665 119.49(17) ?
    C13 N3 Pb . 8_665 121.59(18) ?
    O1 C1 C2 . . 120.8(2) ?
    O1 C1 C6 . . 122.2(2) ?
    C2 C1 C6 . . 116.9(2) ?
    C3 C2 C1 . . 122.0(3) ?
    C3 C2 H2 . . 119.0 ?
    C1 C2 H2 . . 119.0 ?
    C2 C3 C4 . . 120.8(3) ?
    C2 C3 H3 . . 119.6 ?
    C4 C3 H3 . . 119.6 ?
    C5 C4 C3 . . 118.7(3) ?
    C5 C4 H4 . . 120.6 ?
    C3 C4 H4 . . 120.6 ?
    C4 C5 C6 . . 122.1(3) ?
    C4 C5 H5 . . 119.0 ?
    C6 C5 H5 . . 119.0 ?
    C5 C6 C1 . . 119.5(3) ?
    C5 C6 C7 . . 116.0(2) ?
    C1 C6 C7 . . 124.5(2) ?
    N1 C7 C6 . . 128.7(2) ?
    N1 C7 H7 . . 115.6 ?
    C6 C7 H7 . . 115.6 ?
    O2 C8 N2 . . 127.5(2) ?
    O2 C8 C11 . . 118.0(2) ?
    N2 C8 C11 . . 114.6(2) ?
    N3 C9 C10 . . 122.9(3) ?
    N3 C9 H9 . . 118.6 ?
    C10 C9 H9 . . 118.6 ?
    C11 C10 C9 . . 118.9(2) ?
    C11 C10 H10 . . 120.6 ?
    C9 C10 H10 . . 120.6 ?
    C10 C11 C12 . . 118.2(2) ?
    C10 C11 C8 . . 120.7(2) ?
    C12 C11 C8 . . 121.0(2) ?
    C13 C12 C11 . . 119.2(3) ?
    C13 C12 H12 . . 120.4 ?
    C11 C12 H12 . . 120.4 ?
    N3 C13 C12 . . 123.0(3) ?
    N3 C13 H13 . . 118.5 ?
    C12 C13 H13 . . 118.5 ?
    O3 C14 H14A . . 109.5 ?
    O3 C14 H14B . . 109.5 ?
    H14A C14 H14B . . 109.5 ?
    O3 C14 H14C . . 109.5 ?
    H14A C14 H14C . . 109.5 ?
    H14B C14 H14C . . 109.5 ?
loop_
    _geom_torsion_atom_site_label_1
    _geom_torsion_atom_site_label_2
    _geom_torsion_atom_site_label_3
    _geom_torsion_atom_site_label_4
    _geom_torsion_site_symmetry_1
    _geom_torsion_site_symmetry_2
    _geom_torsion_site_symmetry_3
    _geom_torsion_site_symmetry_4
    _geom_torsion
    _geom_torsion_publ_flag
    O2 Pb O1 C1 . . . . -23.4(3) ?
    N1 Pb O1 C1 . . . . -1.6(3) ?
    N3 Pb O1 C1 6_464 . . . -95.0(3) ?
    O1 Pb O2 C8 . . . . 34.3(2) ?
    N1 Pb O2 C8 . . . . 11.55(17) ?
    N3 Pb O2 C8 6_464 . . . 105.32(18) ?
    O2 Pb N1 C7 . . . . 172.3(3) ?
    O1 Pb N1 C7 . . . . 8.1(2) ?
    N3 Pb N1 C7 6_464 . . . 89.5(2) ?
    O2 Pb N1 N2 . . . . -13.71(15) ?
    O1 Pb N1 N2 . . . . -177.83(18) ?
    N3 Pb N1 N2 6_464 . . . -96.45(17) ?
    C7 N1 N2 C8 . . . . -170.4(2) ?
    Pb N1 N2 C8 . . . . 14.4(3) ?
    Pb O1 C1 C2 . . . . 179.32(19) ?
    Pb O1 C1 C6 . . . . -3.1(4) ?
    O1 C1 C2 C3 . . . . 179.4(3) ?
    C6 C1 C2 C3 . . . . 1.7(4) ?
    C1 C2 C3 C4 . . . . -1.4(5) ?
    C2 C3 C4 C5 . . . . -0.2(5) ?
    C3 C4 C5 C6 . . . . 1.5(5) ?
    C4 C5 C6 C1 . . . . -1.2(4) ?
    C4 C5 C6 C7 . . . . 177.0(3) ?
    O1 C1 C6 C5 . . . . -178.1(3) ?
    C2 C1 C6 C5 . . . . -0.4(4) ?
    O1 C1 C6 C7 . . . . 3.9(4) ?
    C2 C1 C6 C7 . . . . -178.4(3) ?
    N2 N1 C7 C6 . . . . 175.1(3) ?
    Pb N1 C7 C6 . . . . -10.7(4) ?
    C5 C6 C7 N1 . . . . -174.9(3) ?
    C1 C6 C7 N1 . . . . 3.1(5) ?
    Pb O2 C8 N2 . . . . -9.3(3) ?
    Pb O2 C8 C11 . . . . 171.80(17) ?
    N1 N2 C8 O2 . . . . -3.6(4) ?
    N1 N2 C8 C11 . . . . 175.3(2) ?
    C13 N3 C9 C10 . . . . 0.9(4) ?
    Pb N3 C9 C10 8_665 . . . -167.6(2) ?
    N3 C9 C10 C11 . . . . -1.2(4) ?
    C9 C10 C11 C12 . . . . -0.1(4) ?
    C9 C10 C11 C8 . . . . 176.4(2) ?
    O2 C8 C11 C10 . . . . -17.9(4) ?
    N2 C8 C11 C10 . . . . 163.1(2) ?
    O2 C8 C11 C12 . . . . 158.5(2) ?
    N2 C8 C11 C12 . . . . -20.5(4) ?
    C10 C11 C12 C13 . . . . 1.7(4) ?
    C8 C11 C12 C13 . . . . -174.8(3) ?
    C9 N3 C13 C12 . . . . 0.9(4) ?
    Pb N3 C13 C12 8_665 . . . 169.1(2) ?
    C11 C12 C13 N3 . . . . -2.2(5) ?
loop_
    _geom_hbond_atom_site_label_D
    _geom_hbond_atom_site_label_H
    _geom_hbond_atom_site_label_A
    _geom_hbond_site_symmetry_A
    _geom_hbond_distance_DH
    _geom_hbond_distance_HA
    _geom_hbond_distance_DA
    _geom_hbond_angle_DHA
    O3 H3o O1 . 0.84 1.82 2.659(3) 172
