# Supplementary material for: catena-Poly[[lead(II)-μ-(2-oxidobenz­aldehyde isonicotinoylhydrazonato)] methanol monosolvate]
Source: Acta Crystallogr Sect E Struct Rep Online. 2011 Oct 22;67(Pt 11):m1583. doi: 10.1107/S1600536811043078 (PMC3246996; doi:10.1107/S1600536811043078)
Supplement: Supplementary file 2 [file e-67-m1583-Isup2.hkl]

# 
# h,k,l, Fc-squared, Fo-squared, sigma(Fo-squared) and status flag 
# 
data_I
_shelx_title '  R-3' 
_shelx_refln_list_code          4 
_shelx_F_calc_maximum     1246.33 
_exptl_crystal_F_000      4032.00 
_reflns_d_resolution_high  0.7966 
 
loop_ 
 _symmetry_equiv_pos_as_xyz 
 'x, y, z' 
 '-y, x-y, z' 
 '-x+y, -x, z' 
 'x+2/3, y+1/3, z+1/3' 
 '-y+2/3, x-y+1/3, z+1/3' 
 '-x+y+2/3, -x+1/3, z+1/3' 
 'x+1/3, y+2/3, z+2/3' 
 '-y+1/3, x-y+2/3, z+2/3' 
 '-x+y+1/3, -x+2/3, z+2/3' 
 '-x, -y, -z' 
 'y, -x+y, -z' 
 'x-y, x, -z' 
 '-x+2/3, -y+1/3, -z+1/3' 
 'y+2/3, -x+y+1/3, -z+1/3' 
 'x-y+2/3, x+1/3, -z+1/3' 
 '-x+1/3, -y+2/3, -z+2/3' 
 'y+1/3, -x+y+2/3, -z+2/3' 
 'x-y+1/3, x+2/3, -z+2/3' 
 
_cell_length_a    28.6702 
_cell_length_b    28.6702 
_cell_length_c     9.0146 
_cell_angle_alpha  90.000 
_cell_angle_beta   90.000 
_cell_angle_gamma 120.000 
 
_shelx_F_squared_multiplier     1.000 
 
loop_ 
 _refln_index_h 
 _refln_index_k 
 _refln_index_l 
 _refln_F_squared_calc 
 _refln_F_squared_meas 
 _refln_F_squared_sigma 
 _refln_observed_status 
   0   3   0   230733.48   155798.84  30802.63 o 
  -2   4   0  1553335.88  1480501.50  10761.75 o 
  -4   5   0   172220.92   176446.27   1412.27 o 
  -1   5   0   171285.70   174426.59   1537.75 o 
  -3   6   0   151867.64   150503.56   1055.14 o 
   0   6   0   509333.59   497331.22   2774.43 o 
  -5   7   0   283714.44   288710.41   2057.48 o 
  -2   7   0    26034.26    24995.77    447.01 o 
  -7   8   0   317612.09   315807.00   1872.48 o 
  -4   8   0  1045026.06  1029789.31   5549.48 o 
  -1   8   0    17467.37    16301.12    348.15 o 
  -6   9   0    34497.04    36457.53    528.41 o 
  -3   9   0   161547.69   160904.02   1632.49 o 
   0   9   0    15317.15    17134.72    539.03 o 
  -8  10   0   722196.94   721304.31   3622.22 o 
  -5  10   0   109468.71   113052.89   1007.47 o 
  -2  10   0   644314.06   632856.38   3625.79 o 
 -10  11   0    13498.31    15733.60    388.82 o 
  -7  11   0   251280.50   258022.13   2842.94 o 
  -4  11   0      325.92      571.69    114.99 o 
  -1  11   0   148845.03   142390.45   1376.25 o 
  -9  12   0   349174.13   353101.81   2121.93 o 
  -6  12   0   571829.38   576505.56   4062.55 o 
  -3  12   0     4058.73     3774.65    199.68 o 
   0  12   0   399557.03   394002.59   2490.05 o 
 -11  13   0    74599.42    79012.42    769.36 o 
  -8  13   0     1405.04     2250.45    181.30 o 
  -5  13   0   272396.41   276424.88   2274.49 o 
  -2  13   0    17219.69    18977.49    495.01 o 
 -13  14   0   133460.19   127805.09   1091.46 o 
 -10  14   0   466246.72   458692.41   2683.71 o 
  -7  14   0    57631.34    59346.36   1170.22 o 
  -4  14   0   321661.41   319107.31   2421.21 o 
  -1  14   0    85125.11    89694.48   1088.24 o 
 -12  15   0    45189.77    36678.41   4347.91 o 
  -9  15   0   225515.11   229344.89   2256.66 o 
  -6  15   0    19360.87    19796.49    443.09 o 
  -3  15   0   301043.44   303618.00   2461.42 o 
   0  15   0    71806.63    76675.96   1051.73 o 
 -14  16   0    77759.23    73240.03    954.79 o 
 -11  16   0   146438.69   147210.31   1549.17 o 
  -8  16   0   161477.09   161338.47   1510.46 o 
  -5  16   0     2955.02     4260.25    275.86 o 
  -2  16   0   189398.67   192749.66   1933.63 o 
 -16  17   0    53211.05    54284.98    891.94 o 
 -13  17   0    60387.84    60080.35    822.09 o 
 -10  17   0    51943.41    53160.59   1025.49 o 
  -7  17   0   244925.58   246650.55   1980.18 o 
  -4  17   0      198.86      793.91    153.72 o 
  -1  17   0   104673.45   104403.77   1189.23 o 
 -15  18   0    81361.03    81029.63   1026.01 o 
 -12  18   0    81439.23    83611.46   1029.71 o 
  -9  18   0    17736.88    17348.05    462.33 o 
  -6  18   0    52426.07    51179.58    952.53 o 
  -3  18   0    45994.98    40608.31   3971.12 o 
   0  18   0     5403.38     6026.97    381.77 o 
 -17  19   0    28039.08    27239.87    602.72 o 
 -14  19   0   117264.08   117216.96   1304.21 o 
 -11  19   0    98022.48    96555.77   1083.63 o 
  -8  19   0    72116.76    71970.02    980.75 o 
  -5  19   0   196404.38   198747.88   1524.37 o 
  -2  19   0     1873.74     2228.39    242.88 o 
 -19  20   0   154793.64   158038.94   2334.68 o 
 -16  20   0     2394.55     2218.70    300.59 o 
 -13  20   0    73240.28    74251.23   1060.88 o 
 -10  20   0    14941.17    15618.05    546.83 o 
  -7  20   0      507.16     1021.69    217.96 o 
  -4  20   0     5648.00     5943.30    353.56 o 
  -1  20   0    87397.08    89259.97   1536.45 o 
 -18  21   0   211659.20   210149.75   2234.03 o 
 -15  21   0    74027.84    72053.34   1057.36 o 
 -12  21   0   209671.61   212060.63   2052.36 o 
  -9  21   0    77022.59    75420.46   1163.49 o 
  -6  21   0    44676.30    44922.42    958.21 o 
  -3  21   0   149993.75   148547.63   1984.09 o 
   0  21   0      140.69      798.47    255.44 o 
 -20  22   0      122.91      157.65    204.95 o 
 -17  22   0    60681.02    60590.88   1260.89 o 
 -14  22   0     6660.03     7229.70    401.42 o 
 -11  22   0    21670.05    23625.16    804.83 o 
  -8  22   0       64.82      398.33    176.20 o 
  -5  22   0    24253.95    24458.66    708.96 o 
  -2  22   0      192.06      689.17    190.28 o 
 -22  23   0   395090.56   392756.97   3793.58 o 
 -19  23   0    20708.29    21868.92    750.79 o 
 -16  23   0   225842.75   229238.73   3150.92 o 
 -13  23   0    73225.09    74703.63   1128.78 o 
 -10  23   0   228213.95   228305.38   2160.71 o 
  -7  23   0   243209.45   247198.69   2693.09 o 
  -4  23   0    38721.54    39337.98    834.41 o 
  -1  23   0   143430.78   144365.25   2001.39 o 
 -21  24   0   165334.55   164748.25   2607.98 o 
 -18  24   0     2516.23     2669.15    494.47 o 
 -15  24   0    22478.48    25344.92   1016.15 o 
 -12  24   0      155.56     1344.37    238.86 o 
  -9  24   0      541.16      826.97    195.00 o 
  -6  24   0      363.31      984.76    286.38 o 
  -3  24   0   174960.28   168125.94   2596.30 o 
   0  24   0    38618.82    38738.53   1106.63 o 
 -23  25   0    37485.58    37780.06   1124.13 o 
 -20  25   0   477210.97   474461.63   4726.69 o 
 -17  25   0    24929.18    24654.70    811.85 o 
 -14  25   0   203084.63   203577.30   2172.18 o 
 -11  25   0   175919.70   174178.81   2386.70 o 
  -8  25   0   124494.56   121720.59   1821.80 o 
  -5  25   0    78534.84    78548.49   1354.96 o 
  -2  25   0      918.75      670.82    257.99 o 
 -25  26   0    55572.90    54932.02   1841.04 o 
 -22  26   0    34830.21    35705.26    970.51 o 
 -19  26   0    92527.60    91505.51   3008.88 o 
 -16  26   0    13342.45    13709.59    676.85 o 
 -13  26   0     1396.17     2704.59    440.47 o 
 -10  26   0    21509.22    21790.23    778.73 o 
  -7  26   0    52315.29    51966.59   1148.21 o 
  -4  26   0    15447.83    16792.96    618.35 o 
  -1  26   0   172273.41   164863.42   3289.48 o 
 -24  27   0   306034.16   308103.94   4730.85 o 
 -21  27   0    52296.30    52812.40   1260.20 o 
 -18  27   0   311915.75   311654.03   3913.72 o 
 -15  27   0    59730.92    58714.90   1294.27 o 
 -12  27   0   212623.73   211652.61   3389.30 o 
  -9  27   0    98079.63    97374.64   1825.42 o 
  -6  27   0    39445.64    39975.88    981.24 o 
  -3  27   0    54643.04    53833.82   1819.13 o 
   0  27   0     4025.83     4025.97    799.25 o 
 -26  28   0    29072.14    27393.10   1352.23 o 
 -23  28   0    87839.70    87528.75   2756.21 o 
 -20  28   0    30955.25    32948.11   1862.86 o 
 -17  28   0    29071.06    28924.74    927.44 o 
 -14  28   0    42608.51    42707.27   1108.26 o 
 -11  28   0     4024.33     4458.34    503.02 o 
  -8  28   0    44804.29    45302.11   1112.03 o 
  -5  28   0    75574.27    75530.13   1495.26 o 
  -2  28   0    43957.95    42320.20   1668.09 o 
 -28  29   0   215926.28   212584.06   4032.69 o 
 -25  29   0    11582.06    10842.17   1052.06 o 
 -22  29   0   336537.31   337118.38   5890.49 o 
 -19  29   0    61568.94    63400.63   1920.67 o 
 -16  29   0   212033.02   216296.63   3001.74 o 
 -13  29   0    40586.04    43284.25   1276.23 o 
 -10  29   0    85024.49    86410.09   1689.08 o 
  -7  29   0    47122.02    48528.78   1223.57 o 
  -4  29   0     7687.55     8140.66    689.68 o 
  -1  29   0    22809.46    23488.76   1316.23 o 
 -27  30   0    36991.77    35081.00   1851.74 o 
 -24  30   0    26194.67    28946.19   1661.50 o 
 -21  30   0    22468.06    23345.13   1470.69 o 
 -18  30   0    32642.05    31097.01   1104.30 o 
 -15  30   0     9642.27    10979.10    694.49 o 
 -12  30   0    43558.43    42559.43   1390.59 o 
  -9  30   0    21241.46    22675.49   1051.66 o 
  -6  30   0    83222.80    82138.45   2205.03 o 
  -3  30   0    77225.45    76306.53   1992.52 o 
   0  30   0    31546.06    32221.03   1573.59 o 
 -29  31   0     5843.83     5713.97    880.48 o 
 -26  31   0   234963.52   244468.88   7787.21 o 
 -23  31   0    18481.05    20398.83   2008.35 o 
 -20  31   0   261202.52   263249.81   3792.00 o 
 -17  31   0    46004.46    49263.71   1839.14 o 
 -14  31   0   227099.75   232001.88   3241.99 o 
 -11  31   0    24999.58    26448.90   1130.79 o 
  -8  31   0    74788.72    76782.69   2099.16 o 
  -5  31   0     8290.95     8893.61    740.29 o 
  -2  31   0     1547.47     1559.25    457.49 o 
 -28  32   0    28922.38    30276.25   1790.05 o 
 -25  32   0    62099.32    60464.63   2463.10 o 
 -22  32   0    14988.92    16744.44   1989.55 o 
 -19  32   0    14989.65    15071.08    871.91 o 
 -16  32   0    49511.61    51830.48   1503.73 o 
 -13  32   0       44.27      525.08    388.88 o 
 -10  32   0    47176.28    49540.18   1579.94 o 
  -7  32   0    24767.06    25182.51   1167.99 o 
  -4  32   0    74542.20    72442.48   2003.54 o 
 -27  33   0     7548.32     7708.84    974.28 o 
 -24  33   0   243556.77   250002.64   5620.78 o 
 -21  33   0    22371.60    23178.46   1093.54 o 
 -18  33   0   255056.63   256660.17   3885.65 o 
 -15  33   0    23075.07    26382.07   1089.00 o 
 -12  33   0    80965.33    82552.33   2226.36 o 
  -9  33   0     9527.82    10933.07   1129.32 o 
  -6  33   0    10952.64    11420.14   1262.36 o 
 -26  34   0    24372.48    25257.79   1672.33 o 
 -23  34   0    19904.89    20779.36   1497.27 o 
 -20  34   0    36323.13    37468.18   1403.67 o 
 -17  34   0    21981.24    24084.98   1050.59 o 
 -14  34   0    35395.74    36292.66   1286.73 o 
 -11  34   0      941.69      995.11    485.90 o 
  -8  34   0    44631.51    43399.86   1816.39 o 
 -22  35   0   238461.08   238998.70   6622.21 o 
 -19  35   0    16628.29    18832.35   1439.26 o 
 -16  35   0   214436.63   220488.70   3333.40 o 
 -13  35   0      219.27      468.32    405.39 o 
  -1   1   1    30122.64    31541.03    497.20 o 
  -3   2   1    99618.77   102298.88    903.87 o 
   0   2   1     3253.88     4441.93    241.16 o 
  -5   3   1     5895.72     7264.15    139.31 o 
  -2   3   1    62657.99    67607.34    803.47 o 
   1   3   1   294909.78   296270.63   1963.72 o 
  -7   4   1    52887.33    53180.83    525.53 o 
  -4   4   1    50358.09    52207.01    619.27 o 
  -1   4   1    18769.32    20318.12    308.29 o 
   2   4   1    11052.11    12310.33    269.58 o 
  -9   5   1    18728.57    20485.11    355.45 o 
  -6   5   1   171405.61   176512.44   1519.20 o 
  -3   5   1   181253.16   190280.02   1636.23 o 
   0   5   1     6963.37     7332.33    210.52 o 
   3   5   1   278832.00   276098.75   1977.13 o 
 -11   6   1   311247.00   308610.47   2047.74 o 
  -8   6   1    44365.13    45009.58    512.72 o 
  -5   6   1  1023813.81  1036463.81   5581.06 o 
  -2   6   1    24354.59    24781.92    316.52 o 
   1   6   1      414.62      984.77    205.61 o 
   4   6   1    14653.09    15167.25    290.13 o 
 -13   7   1    65809.74    70113.29    931.85 o 
 -10   7   1   255732.48   255871.61   1744.93 o 
  -7   7   1   975969.88   989911.94   5498.98 o 
  -4   7   1    38090.61    40244.20    432.66 o 
  -1   7   1   158649.59   155000.13   1192.51 o 
   2   7   1    98391.35   100373.60    935.57 o 
   5   7   1   232567.47   228156.48   1662.61 o 
 -15   8   1   738458.69   742089.81   4347.11 o 
 -12   8   1    10610.39    11746.50    339.53 o 
  -9   8   1   710785.00   717025.94   4012.20 o 
  -6   8   1   144519.20   156738.88   1175.64 o 
  -3   8   1    22633.55    22968.70    352.43 o 
   0   8   1    42849.33    40818.70    538.29 o 
   3   8   1      431.49      840.78    109.53 o 
   6   8   1     1217.66     1370.41    134.55 o 
 -17   9   1    15372.46    15787.17    447.07 o 
 -14   9   1   151014.67   148337.38   1440.08 o 
 -11   9   1   194398.31   197720.92   1509.55 o 
  -8   9   1   193747.97   202226.73   1619.03 o 
  -5   9   1   186402.53   183572.89   1449.05 o 
  -2   9   1    71582.53    72970.63    754.87 o 
   1   9   1   507198.88   500387.34   3095.34 o 
   4   9   1   409539.78   412411.41   2585.98 o 
   7   9   1   373069.50   368645.41   2353.67 o 
 -19  10   1   526846.06   522990.63   3494.14 o 
 -16  10   1    29356.45    30095.35    581.32 o 
 -13  10   1   638162.69   637642.19   5241.67 o 
 -10  10   1    29413.87    33203.72    531.02 o 
  -7  10   1   369368.38   371636.56   2348.90 o 
  -4  10   1    37578.58    38730.29    524.67 o 
  -1  10   1     1629.91     2294.95    143.47 o 
   2  10   1    10603.99    10536.04    292.24 o 
   5  10   1      594.42     1415.32    155.40 o 
   8  10   1     7859.09     9437.21    330.18 o 
 -21  11   1    24047.30    25066.88    599.13 o 
 -18  11   1   120395.46   121899.63   1684.37 o 
 -15  11   1    61561.38    65055.36    893.44 o 
 -12  11   1   153031.03   161125.56   1329.94 o 
  -9  11   1   589316.56   596216.63   4034.78 o 
  -6  11   1   100782.82   106670.15    898.11 o 
  -3  11   1   679232.31   682603.50   4091.67 o 
   0  11   1   244792.42   250751.66   1638.92 o 
   3  11   1   697374.50   695812.31   3796.56 o 
   6  11   1   411493.03   406355.78   3275.85 o 
   9  11   1   196845.73   194149.50   1619.13 o 
 -23  12   1   199941.13   199481.75   2448.52 o 
 -20  12   1    23932.79    22688.56    658.25 o 
 -17  12   1   528979.88   524083.31   3895.14 o 
 -14  12   1    22130.16    22674.02    497.88 o 
 -11  12   1   396148.41   393392.59   2551.03 o 
  -8  12   1    70896.91    77407.99    940.61 o 
  -5  12   1   149064.73   141252.73   1252.92 o 
  -2  12   1    75058.35    76032.88    844.69 o 
   1  12   1    55195.21    56244.95    921.79 o 
   4  12   1     1177.68     1450.72    275.57 o 
   7  12   1     4741.71     6078.25    380.91 o 
  10  12   1     3596.56     4157.74    361.52 o 
 -25  13   1     3578.81     3577.42    317.65 o 
 -22  13   1   118569.00   118622.82   1348.66 o 
 -19  13   1    47966.49    39895.99   3995.99 o 
 -16  13   1    72504.03    71144.98   1171.22 o 
 -13  13   1    63857.10    59974.35    850.65 o 
 -10  13   1    16724.42    17044.77    504.95 o 
  -7  13   1   812621.06   828083.88   4577.31 o 
  -4  13   1   134640.03   134533.86   1299.17 o 
  -1  13   1   814119.88   804869.00   4754.29 o 
   2  13   1   368623.22   372463.69   2653.92 o 
   5  13   1   465521.75   424939.34  23385.90 o 
   8  13   1   204961.69   201094.41   1959.12 o 
  11  13   1   136976.41   139295.41   1616.22 o 
 -27  14   1   231368.16   236446.92   3336.69 o 
 -24  14   1    62201.33    62634.99   1160.54 o 
 -21  14   1   369999.44   371935.66   3098.22 o 
 -18  14   1    72189.79    71801.84   1007.43 o 
 -15  14   1   405033.56   390281.66   3609.34 o 
 -12  14   1      183.11      201.94    134.02 o 
  -9  14   1   180412.14   171158.17   1341.35 o 
  -6  14   1    15491.88    16479.56    472.77 o 
  -3  14   1    99366.41   101726.79   1090.61 o 
   0  14   1    25533.12    23474.74    473.46 o 
   3  14   1    22912.69    23969.76    561.01 o 
   6  14   1     5629.64     6651.67    330.43 o 
   9  14   1     8543.99     8567.80    398.46 o 
  12  14   1    39134.63    39058.14    973.17 o 
 -29  15   1     6321.04     6013.17    497.24 o 
 -26  15   1    20371.43    21580.97    754.29 o 
 -23  15   1     2745.14     2651.96    243.06 o 
 -20  15   1    98036.37    98980.00   1808.57 o 
 -17  15   1   121720.21   121245.79   1284.95 o 
 -14  15   1      700.58      564.41    140.58 o 
 -11  15   1   602939.06   624090.06   4151.78 o 
  -8  15   1    34586.68    34715.82    594.52 o 
  -5  15   1   908005.69   889421.88   3139.41 o 
  -2  15   1   118373.57   114950.73   1901.70 o 
   1  15   1   713248.19   707103.56   2927.11 o 
   4  15   1   322895.81   320337.94   2480.86 o 
   7  15   1   199839.94   199849.14   2009.99 o 
  10  15   1    61707.33    60508.45   1078.63 o 
  13  15   1    31896.62    33088.16    904.72 o 
 -31  16   1    95725.16    97447.77   2026.59 o 
 -28  16   1   115388.41   113410.56   1633.35 o 
 -25  16   1   366705.25   363159.22   3308.18 o 
 -22  16   1   141787.67   143795.31   1635.34 o 
 -19  16   1   437577.31   431746.97   4319.10 o 
 -16  16   1    12217.36    11048.31    417.75 o 
 -13  16   1   423875.06   431916.88   3748.33 o 
 -10  16   1      847.90      939.43    123.63 o 
  -7  16   1   277193.00   271306.91   1965.35 o 
  -4  16   1    99651.95   101249.35   1444.23 o 
  -1  16   1    88682.53    92660.46   1217.80 o 
   2  16   1     8471.42     8349.40    350.70 o 
   5  16   1    16489.65    16932.68    500.18 o 
   8  16   1      419.46      934.02    204.59 o 
  11  16   1     7438.82     7453.51    445.96 o 
  14  16   1    74463.36    75367.13   1522.23 o 
 -33  17   1    10998.08    10587.11    728.44 o 
 -30  17   1     3046.10     3043.52    457.20 o 
 -27  17   1     1104.55     1003.27    233.40 o 
 -24  17   1     6254.36     6191.52    347.07 o 
 -21  17   1    29565.10    30500.05    689.01 o 
 -18  17   1     5903.29     6555.80    293.78 o 
 -15  17   1   126879.63   127020.65   1559.85 o 
 -12  17   1     1112.73     1472.28    349.17 o 
  -9  17   1   629974.81   628027.38   3853.17 o 
  -6  17   1    48831.86    47663.68    823.89 o 
  -3  17   1   782650.69   767985.88   5707.94 o 
   0  17   1   138567.36   136226.03   1915.56 o 
   3  17   1   417569.69   418564.38   2908.98 o 
   6  17   1   131067.79   133081.86   2193.21 o 
   9  17   1   107209.14   109169.42   1791.57 o 
  12  17   1   113538.62   114003.66   1848.39 o 
  15  17   1     7117.29     7250.10    604.99 o 
 -35  18   1    34863.92    34896.99   1419.81 o 
 -32  18   1   129840.73   128679.67   2534.27 o 
 -29  18   1   191078.58   194913.53   3047.29 o 
 -26  18   1   138366.06   137819.89   1779.64 o 
 -23  18   1   391169.25   393247.09   3071.24 o 
 -20  18   1    62592.36    59970.69    793.08 o 
 -17  18   1   305491.19   297045.41   2554.46 o 
 -14  18   1     4475.17     5405.90    321.07 o 
 -11  18   1   328647.78   326741.25   2382.75 o 
  -8  18   1    18631.51    20551.19    504.28 o 
  -5  18   1   162208.36   159088.16   1593.22 o 
  -2  18   1    53005.20    52208.23    802.19 o 
   1  18   1     7686.37     8882.08    418.92 o 
   4  18   1     2190.95     2088.60    262.83 o 
   7  18   1    57970.30    57434.20   1185.06 o 
  10  18   1    13730.56    13513.08    610.47 o 
  13  18   1     6235.74     5869.28    479.17 o 
  16  18   1    75015.96    75329.94   2045.63 o 
 -34  19   1      657.22      516.77    413.20 o 
 -31  19   1     2139.62     2210.23    472.16 o 
 -28  19   1     3087.69     3424.53    407.93 o 
 -25  19   1     7699.16     8451.34    401.75 o 
 -22  19   1      444.78     1186.49    222.57 o 
 -19  19   1    94746.02    93448.11   1649.37 o 
 -16  19   1      440.76      944.21    208.63 o 
 -13  19   1   408676.03   417444.03   2938.72 o 
 -10  19   1    40641.12    42391.61    682.40 o 
  -7  19   1   700955.56   688537.19   4340.30 o 
  -4  19   1    39696.29    38401.58    752.26 o 
  -1  19   1   499978.94   495978.66   4126.13 o 
   2  19   1    65652.14    64872.38   1065.19 o 
   5  19   1   243211.88   240883.70   2642.75 o 
   8  19   1    97353.29    98596.16   1617.98 o 
  11  19   1    35245.18    35794.49   1020.15 o 
  14  19   1    11986.39    12588.16    863.16 o 
 -33  20   1    54104.67    56743.15   1681.00 o 
 -30  20   1   197734.22   202170.09   3181.49 o 
 -27  20   1   189241.38   190151.88   3025.72 o 
 -24  20   1   128457.63   126080.30   1740.14 o 
 -21  20   1   378139.94   369241.25   4190.02 o 
 -18  20   1     6520.71     7113.12    405.50 o 
 -15  20   1   302514.66   307021.75   2585.70 o 
 -12  20   1      521.37     1043.04    139.63 o 
  -9  20   1   219210.86   221875.59   1677.79 o 
  -6  20   1   141279.30   141862.13   1435.30 o 
  -3  20   1    54159.80    51992.31    998.05 o 
   0  20   1    50127.52    51863.96    992.67 o 
   3  20   1    16947.89    17039.52    729.13 o 
   6  20   1     2753.60     3331.61    410.64 o 
   9  20   1      553.79      815.52    270.61 o 
  12  20   1    30556.03    29905.27   1265.87 o 
  15  20   1    14454.01    13599.95    909.27 o 
 -35  21   1     4063.11     4963.39    793.85 o 
 -32  21   1    11885.77    12795.00    821.09 o 
 -29  21   1     1704.77     1525.89    396.97 o 
 -26  21   1     1749.05     2111.06    243.09 o 
 -23  21   1    27233.40    26796.76   1190.33 o 
 -20  21   1      570.18     1032.47    378.41 o 
 -17  21   1   236966.09   241512.53   2661.56 o 
 -14  21   1    11153.73    12330.72    641.74 o 
 -11  21   1   459476.19   463249.88   3280.63 o 
  -8  21   1    33211.64    33512.65    668.25 o 
  -5  21   1   495805.94   487324.59   3746.33 o 
  -2  21   1    35328.08    34831.16    796.39 o 
   1  21   1   396517.81   393054.34   3897.44 o 
   4  21   1    83897.16    82537.02   1865.57 o 
   7  21   1    66645.84    68879.59   1596.64 o 
  10  21   1    10759.92    11028.74    754.99 o 
  13  21   1     4046.62     3600.30    572.51 o 
 -34  22   1   209999.30   210030.56   3986.31 o 
 -31  22   1    69779.31    69054.70   1819.57 o 
 -28  22   1   157817.69   157501.88   2708.58 o 
 -25  22   1   175434.81   171715.09   2472.16 o 
 -22  22   1    78889.13    78105.57   2029.12 o 
 -19  22   1   239406.36   241663.66   3282.14 o 
 -16  22   1    13328.99    13839.20    559.83 o 
 -13  22   1   118037.78   115745.86   1382.93 o 
 -10  22   1    53921.01    54651.92    955.78 o 
  -7  22   1   113623.61   114799.23   1434.43 o 
  -4  22   1    71368.00    69481.34   1307.55 o 
  -1  22   1     6692.09     6811.83    462.65 o 
   2  22   1    48355.64    50322.71   1413.06 o 
   5  22   1     3320.50     3109.59    527.87 o 
   8  22   1     5509.94     3993.16    491.31 o 
  11  22   1    10755.32    10036.35    895.46 o 
 -33  23   1     7231.03     6441.44    638.59 o 
 -30  23   1      810.76     1362.65    514.01 o 
 -27  23   1       50.53      162.83    314.77 o 
 -24  23   1    17036.84    15587.20   1182.28 o 
 -21  23   1   101555.86    98124.35   2285.59 o 
 -18  23   1     2278.92      909.53    915.72 o 
 -15  23   1   388870.16   389992.56   3821.58 o 
 -12  23   1    13310.56    13604.36    443.81 o 
  -9  23   1   519098.06   516592.03   4293.54 o 
  -6  23   1    50500.03    52012.73   1215.53 o 
  -3  23   1   374930.56   369961.16   4261.70 o 
   0  23   1    67608.90    66932.77   1398.81 o 
   3  23   1   114313.95   117286.59   2296.66 o 
   6  23   1      278.63      499.81    474.65 o 
   9  23   1    15317.90    15582.06   1269.55 o 
  12  23   1     4549.78     5035.56    711.24 o 
 -35  24   1    43215.46    45430.22   1837.35 o 
 -32  24   1   185429.06   189526.81   3192.55 o 
 -29  24   1   103723.05   105545.94   2226.69 o 
 -26  24   1    89198.54    89626.45   1776.32 o 
 -23  24   1   211361.30   210797.39   3618.94 o 
 -20  24   1    47010.45    49270.89   1606.80 o 
 -17  24   1   125543.34   126110.86   2239.94 o 
 -14  24   1    66820.02    67628.65   1260.82 o 
 -11  24   1    46884.54    46454.53    988.17 o 
  -8  24   1    35934.76    35748.80    925.29 o 
  -5  24   1    11580.22    12220.71    679.22 o 
  -2  24   1   132187.63   131110.17   1956.64 o 
   1  24   1      670.74     1228.87    386.71 o 
   4  24   1    31358.18    31356.94   1671.31 o 
   7  24   1    11965.58    12760.39   1186.59 o 
  10  24   1      538.18      485.38   1004.96 o 
 -34  25   1     5743.60     6585.61    787.49 o 
 -31  25   1     3880.56     4071.38    540.55 o 
 -28  25   1     1098.36      588.45    361.70 o 
 -25  25   1     1224.38     1767.46    488.45 o 
 -22  25   1     1622.01     1919.85    558.91 o 
 -19  25   1    94554.01    94285.23   2248.11 o 
 -16  25   1    12205.28    13103.71    711.07 o 
 -13  25   1   403754.41   404059.22   3037.67 o 
 -10  25   1     6317.51     6464.77    367.35 o 
  -7  25   1   289037.56   282037.91   4277.49 o 
  -4  25   1    17246.39    17028.67    625.25 o 
  -1  25   1   215511.56   215946.02   3028.05 o 
   2  25   1      597.25      487.01    494.28 o 
   5  25   1    32176.06    33943.34   1797.20 o 
   8  25   1     2063.41     3036.69    771.39 o 
 -33  26   1    51215.38    50524.30   1931.14 o 
 -30  26   1   129471.62   132763.23   2630.05 o 
 -27  26   1    89365.95    89975.98   2036.76 o 
 -24  26   1    86724.77    85594.55   2709.81 o 
 -21  26   1   100081.98   101139.93   2420.65 o 
 -18  26   1      221.62      228.56    642.70 o 
 -15  26   1    34208.24    35609.51    991.73 o 
 -12  26   1   127447.31   129839.61   1613.42 o 
  -9  26   1    26161.52    24865.98   1302.51 o 
  -6  26   1    83076.11    81665.91   1468.58 o 
  -3  26   1     7627.12     7900.54    566.39 o 
   0  26   1    88792.27    90496.92   1876.39 o 
   3  26   1     3982.01     3371.10    701.23 o 
   6  26   1    10619.52    10582.84   1095.47 o 
 -32  27   1     5330.00     6326.94    755.70 o 
 -29  27   1     3228.69     2830.42    496.34 o 
 -26  27   1      375.50     1251.22    529.61 o 
 -23  27   1    10742.96    10513.78    840.60 o 
 -20  27   1     4463.06     5547.59    768.72 o 
 -17  27   1   133652.50   135131.66   2377.51 o 
 -14  27   1    15257.62    15366.38    546.16 o 
 -11  27   1   286616.94   283934.22   2666.82 o 
  -8  27   1      646.00     1239.59    330.46 o 
  -5  27   1   226737.73   231385.08   3219.44 o 
  -2  27   1      961.44     1223.82    356.10 o 
   1  27   1    88994.44    89520.03   2865.14 o 
   4  27   1     1019.11     3070.48    738.48 o 
 -31  28   1    54981.35    54534.13   2007.07 o 
 -28  28   1   125022.80   126305.59   2515.09 o 
 -25  28   1    83696.26    83186.48   2325.65 o 
 -22  28   1     5957.45     7274.20    884.98 o 
 -19  28   1    18580.20    21239.92   1359.58 o 
 -16  28   1    10831.63    11869.64    720.25 o 
 -13  28   1     2301.36     2686.88    270.10 o 
 -10  28   1   107378.30   105104.77   1837.12 o 
  -7  28   1    12934.56    12423.84   1091.54 o 
  -4  28   1   150572.67   149540.56   2534.86 o 
  -1  28   1     7829.24     6992.97    733.17 o 
   2  28   1    38606.79    40263.93   1997.71 o 
   5  28   1     3122.82     4001.48    795.80 o 
 -30  29   1     7867.63     6540.29    784.25 o 
 -27  29   1     4149.79     3661.26    640.03 o 
 -24  29   1     3610.49     3414.24    698.87 o 
 -21  29   1    37994.90    40768.65   2036.91 o 
 -18  29   1    15024.72    14865.10    925.42 o 
 -15  29   1   102402.89   106349.21   2161.03 o 
 -12  29   1      176.46     -381.72    362.85 o 
  -9  29   1   149735.70   152830.52   2731.65 o 
  -6  29   1     4478.93     4192.03    426.92 o 
  -3  29   1   162450.08   162738.09   3413.85 o 
   0  29   1     9585.27     9303.81   1030.05 o 
   3  29   1    16893.28    19313.62   1743.65 o 
 -32  30   1   156561.47   155398.69   3546.55 o 
 -29  30   1    25917.72    25980.71   1420.80 o 
 -26  30   1    49364.38    52123.71   2238.08 o 
 -23  30   1    15295.34    16661.29   1273.29 o 
 -20  30   1     1219.98     1279.96    585.80 o 
 -17  30   1     5408.58     6706.82    677.05 o 
 -14  30   1   116921.91   117035.02   2187.80 o 
 -11  30   1     3705.40     3806.88    624.72 o 
  -8  30   1   181299.25   179708.05   3075.32 o 
  -5  30   1     8456.91     8146.59    865.15 o 
  -2  30   1    98416.78    95718.81   2661.17 o 
   1  30   1     1404.17     1187.18    625.24 o 
 -31  31   1    23116.71    23298.81   1508.54 o 
 -28  31   1     8194.16     8018.28    848.44 o 
 -25  31   1      614.34     -132.09    547.41 o 
 -22  31   1     3185.52     2366.04    663.09 o 
 -19  31   1    44072.48    45825.37   1652.43 o 
 -16  31   1     4969.97     4928.50    553.86 o 
 -13  31   1   153536.00   157655.89   2638.84 o 
 -10  31   1     2158.35     1702.66    414.28 o 
  -7  31   1   127157.06   124720.61   2586.09 o 
  -4  31   1     5587.83     5484.95    640.02 o 
  -1  31   1    47466.55    47413.71   3007.67 o 
 -30  32   1    79362.53    80311.66   2509.06 o 
 -27  32   1     9111.86    11141.51   1242.66 o 
 -24  32   1     5344.08     6327.94    881.89 o 
 -21  32   1      847.19      -58.30    602.69 o 
 -18  32   1    18746.08    18268.48    970.31 o 
 -15  32   1     1405.71     2272.81    429.24 o 
 -12  32   1   101490.11   103384.31   2339.94 o 
  -9  32   1       34.37       41.64    405.33 o 
  -6  32   1   154394.44   161355.94   3450.56 o 
  -3  32   1      356.64      660.69    451.60 o 
 -26  33   1     5511.62     4871.44    825.51 o 
 -23  33   1     5423.55     7040.48    969.12 o 
 -20  33   1     3356.87     3781.95    893.94 o 
 -17  33   1    42143.52    43403.13   1794.40 o 
 -14  33   1       67.46       45.99    378.33 o 
 -11  33   1    96797.28    99250.89   2159.13 o 
  -8  33   1     2103.76     2121.87    574.20 o 
  -5  33   1    75634.09    75098.18   2549.34 o 
 -25  34   1      379.94      695.94    602.89 o 
 -22  34   1     5406.66     6103.58   1442.65 o 
 -19  34   1     1287.99      617.94    488.03 o 
 -16  34   1    65153.55    67203.30   2230.69 o 
 -13  34   1     3362.29     3410.91    574.97 o 
 -10  34   1   181881.22   189753.86   3555.47 o 
 -24  35   1     3494.44     4217.67    876.63 o 
 -21  35   1     9100.23     8356.75    861.08 o 
 -18  35   1     3470.92     3417.65    620.84 o 
 -15  35   1    64789.49    66556.10   2039.50 o 
 -12  35   1      298.40      749.16    508.09 o 
   0   1   2    28403.85    30153.74    396.98 o 
  -2   2   2   983715.94   980000.75   5589.68 o 
   1   2   2   297352.34   297469.03   1988.17 o 
  -4   3   2    85208.05    84795.92    736.81 o 
  -1   3   2    14879.45    14187.84    298.80 o 
   2   3   2   301320.72   302934.91   1957.52 o 
  -6   4   2  1121058.13  1113521.25   5274.19 o 
  -3   4   2   235485.00   240256.27   2234.82 o 
   0   4   2  1316122.13  1275838.63   7226.00 o 
   3   4   2   164165.61   168033.42   1152.94 o 
  -8   5   2    73341.48    71639.48    571.16 o 
  -5   5   2    28798.57    30844.05    691.51 o 
  -2   5   2   148247.44   153711.09   1852.18 o 
   1   5   2    31320.61    30397.11    446.87 o 
   4   5   2   262342.22   266340.91   1608.43 o 
 -10   6   2   758993.13   752346.00   3534.96 o 
  -7   6   2   540519.38   536394.94   3159.13 o 
  -4   6   2  1368339.25  1354432.63   9401.39 o 
  -1   6   2    41819.60    41713.30    574.08 o 
   2   6   2  1074718.50  1058964.50   5826.61 o 
   5   6   2    33150.47    34561.28    530.18 o 
 -12   7   2    15901.53    15761.27    406.54 o 
  -9   7   2    31795.48    34969.54    515.88 o 
  -6   7   2   383090.25   390998.88   2491.23 o 
  -3   7   2   147016.23   147245.33   1146.73 o 
   0   7   2   280953.03   281685.03   1855.76 o 
   3   7   2     5417.77     5343.39    211.64 o 
   6   7   2   251835.31   246844.70   1661.59 o 
 -14   8   2   307688.03   301201.44   2265.77 o 
 -11   8   2   423988.63   425763.31   2514.37 o 
  -8   8   2  1163147.00  1159440.25   8569.53 o 
  -5   8   2   136220.45   132374.22   1194.43 o 
  -2   8   2   698337.75   680759.25   3737.00 o 
   1   8   2    60266.34    60970.71    756.44 o 
   4   8   2   450001.00   445221.50   2663.08 o 
   7   8   2    21334.17    21608.23    416.18 o 
 -16   9   2     1646.28     1599.23    164.07 o 
 -13   9   2    18056.86    20955.37    583.50 o 
 -10   9   2      211.61      666.22     72.96 o 
  -7   9   2   144609.97   157857.11   1517.63 o 
  -4   9   2    16869.26    16394.32    296.49 o 
  -1   9   2    46045.51    45818.16    703.29 o 
   2   9   2   197478.72   190967.63   1751.17 o 
   5   9   2     7547.89     9503.57    378.34 o 
   8   9   2   358679.22   355792.50   2462.23 o 
 -18  10   2   106178.88   102910.12   1206.74 o 
 -15  10   2   229579.64   226329.64   1826.25 o 
 -12  10   2   484221.59   486007.75   3696.47 o 
  -9  10   2   386137.38   388428.75   2939.51 o 
  -6  10   2   804672.69   794959.75   4966.45 o 
  -3  10   2    97503.83    98081.89    828.29 o 
   0  10   2   399630.81   394949.28   2726.28 o 
   3  10   2      233.49      680.59    120.93 o 
   6  10   2   126834.48   126297.84   1232.34 o 
   9  10   2   160400.00   159565.73   1446.28 o 
 -20  11   2       70.62      518.31    161.72 o 
 -17  11   2    25692.90    24421.32    542.53 o 
 -14  11   2    14540.85    17912.55    368.06 o 
 -11  11   2    22896.92    26589.41    451.27 o 
  -8  11   2      448.66      822.72    150.27 o 
  -5  11   2   129418.34   136545.00   2122.48 o 
  -2  11   2    55074.16    59312.02    685.83 o 
   1  11   2    17949.84    17371.46    433.91 o 
   4  11   2   393966.41   398519.00   3022.97 o 
   7  11   2     1661.68     1911.41    182.10 o 
  10  11   2   245732.97   238491.91   2174.25 o 
 -22  12   2    37446.98    37746.97    859.52 o 
 -19  12   2   352682.75   354036.25   2614.79 o 
 -16  12   2   109565.41   107037.95   1057.94 o 
 -13  12   2   370360.78   347192.50  16772.45 o 
 -10  12   2   402193.03   405314.47   2861.06 o 
  -7  12   2   410529.31   414678.66   2501.96 o 
  -4  12   2   435500.91   433132.59   2951.99 o 
  -1  12   2    12976.03    16575.11    361.72 o 
   2  12   2   170398.13   169249.81   1537.37 o 
   5  12   2    59540.66    58496.95    820.34 o 
   8  12   2    21007.26    20386.40    694.92 o 
  11  12   2   229598.27   225215.48   2446.95 o 
 -24  13   2       65.02       70.17    226.96 o 
 -21  13   2   116498.66   114279.36   1384.67 o 
 -18  13   2    23330.19    24578.94    533.39 o 
 -15  13   2    16767.66    17375.57    454.69 o 
 -12  13   2   110245.48   114167.15   1151.74 o 
  -9  13   2    42688.07    43624.43    812.65 o 
  -6  13   2      580.25     1927.64    202.93 o 
  -3  13   2    23478.31    21915.54    569.75 o 
   0  13   2   109346.04   110595.41   1017.59 o 
   3  13   2    39322.03    40457.68    665.91 o 
   6  13   2   277541.31   272622.44   2364.16 o 
   9  13   2     1214.06     1521.97    231.90 o 
  12  13   2   202506.23   199730.41   2431.78 o 
 -26  14   2     1278.49     1775.69    252.47 o 
 -23  14   2   364192.59   362325.38   3025.85 o 
 -20  14   2    43286.05    42139.99   1048.76 o 
 -17  14   2   436463.03   432617.56   3000.28 o 
 -14  14   2    80302.70    75887.15   1082.06 o 
 -11  14   2   407122.47   417169.88   3031.04 o 
  -8  14   2   373839.91   377735.38   3022.02 o 
  -5  14   2    21742.57    20031.19    448.32 o 
  -2  14   2   157717.69   152441.14   1844.18 o 
   1  14   2    57104.46    58953.23    757.61 o 
   4  14   2    30598.68    29117.32    622.21 o 
   7  14   2   166167.66   162722.58   2010.58 o 
  10  14   2     3544.70     3710.63    424.96 o 
  13  14   2   205328.88   206326.73   2490.85 o 
 -28  15   2      127.41      519.15    253.46 o 
 -25  15   2    87739.00    87860.62   1507.02 o 
 -22  15   2    34526.54    35208.66    968.69 o 
 -19  15   2    21667.16    21419.29    454.67 o 
 -16  15   2   137352.89   141723.64   1276.01 o 
 -13  15   2     1259.24     1168.73    220.40 o 
 -10  15   2     1939.91     3003.13    343.25 o 
  -7  15   2    39948.81    40361.77   1105.04 o 
  -4  15   2     1480.07     2461.15    306.58 o 
  -1  15   2   102059.72   106008.11   1102.56 o 
   2  15   2   110938.37   110656.85   1346.17 o 
   5  15   2    31486.43    30411.33    795.75 o 
   8  15   2   136838.36   137022.61   1822.92 o 
  11  15   2    12214.66    12131.16    570.71 o 
  14  15   2    85485.78    86983.43   1928.72 o 
 -30  16   2     9910.23    10020.63    639.00 o 
 -27  16   2   162618.22   161981.63   2722.04 o 
 -24  16   2      577.64     1163.68    212.16 o 
 -21  16   2   476896.78   465198.97   2928.05 o 
 -18  16   2    27871.84    26949.44    559.37 o 
 -15  16   2   547545.69   557871.94   3782.83 o 
 -12  16   2   169341.75   171555.78   1832.21 o 
  -9  16   2   185782.39   184710.06   1418.99 o 
  -6  16   2   158937.89   157242.67   1696.80 o 
  -3  16   2    13465.51    15315.27    570.47 o 
   0  16   2    53451.10    53104.50    746.50 o 
   3  16   2   214839.64   214672.98   1969.64 o 
   6  16   2      583.15      925.17    183.64 o 
   9  16   2   273636.38   270457.22   3553.41 o 
  12  16   2    26844.16    26644.57    857.55 o 
  15  16   2   180782.91   182299.03   4384.99 o 
 -32  17   2    13742.67    14704.96    863.79 o 
 -29  17   2   124192.52   128414.90   2337.56 o 
 -26  17   2    73181.91    72007.02   1226.05 o 
 -23  17   2    50570.17    50916.40    965.98 o 
 -20  17   2   103370.71   101887.54   1314.91 o 
 -17  17   2     2396.54     3191.82    248.58 o 
 -14  17   2   176802.39   181071.83   1866.05 o 
 -11  17   2    67697.38    68976.67    893.02 o 
  -8  17   2    18248.38    18880.03    880.79 o 
  -5  17   2    83502.45    83956.00   1190.38 o 
  -2  17   2     1923.49     2365.39    197.92 o 
   1  17   2    50659.25    50473.41    840.25 o 
   4  17   2    81776.48    80458.16   1055.14 o 
   7  17   2     6100.43     6018.26    467.15 o 
  10  17   2   105635.20   106712.00   1997.45 o 
  13  17   2    29494.93    30228.53    958.50 o 
  16  17   2    26225.28    26944.21   1214.74 o 
 -34  18   2    11358.35    14093.30   1566.15 o 
 -31  18   2    67222.91    72593.24   1650.51 o 
 -28  18   2     4639.11     4865.99    469.56 o 
 -25  18   2   177103.66   177917.45   2070.47 o 
 -22  18   2    16203.66    16715.95    613.95 o 
 -19  18   2   357791.59   361990.50   2873.54 o 
 -16  18   2     8471.12     8606.55    378.26 o 
 -13  18   2   112884.83   111308.56   1395.59 o 
 -10  18   2    57009.19    57014.00    681.79 o 
  -7  18   2    51433.16    51293.50    802.13 o 
  -4  18   2    14668.77    14858.58    419.42 o 
  -1  18   2    57918.31    59663.80    894.70 o 
   2  18   2       89.98      399.08    140.26 o 
   5  18   2   228844.53   227005.72   2182.53 o 
   8  18   2     2336.78     2698.16    320.77 o 
  11  18   2   303953.41   304433.31   3267.50 o 
  14  18   2    14829.92    14178.41    766.96 o 
  17  18   2   245982.17   239632.69   4481.83 o 
 -33  19   2    99970.24   103352.94   3576.73 o 
 -30  19   2     7914.36     7800.92    576.81 o 
 -27  19   2    72780.18    74812.93   1449.00 o 
 -24  19   2    80902.78    81870.25   1572.31 o 
 -21  19   2    10863.87    12157.86    517.59 o 
 -18  19   2   135601.36   134144.34   1614.86 o 
 -15  19   2      506.52      953.19    200.27 o 
 -12  19   2   144338.13   146548.34   1364.68 o 
  -9  19   2    42187.91    41338.61    643.75 o 
  -6  19   2    32085.74    30891.06    792.33 o 
  -3  19   2    69541.63    70792.73   1023.29 o 
   0  19   2    23313.22    24314.02    605.28 o 
   3  19   2    27315.86    26713.78    783.61 o 
   6  19   2    59877.70    58158.06   1177.64 o 
   9  19   2    43812.22    43397.53   1081.09 o 
  12  19   2    67638.62    66527.45   1848.20 o 
  15  19   2    21927.21    21303.62   1128.29 o 
 -35  20   2    18714.68    20625.98   1486.94 o 
 -32  20   2    11107.83    11023.31    865.86 o 
 -29  20   2   102883.60   105386.99   2438.97 o 
 -26  20   2     5747.41     5013.84    359.23 o 
 -23  20   2   207341.53   206348.66   2586.82 o 
 -20  20   2     6416.86     7004.18    466.61 o 
 -17  20   2   282973.50   285523.41   2774.27 o 
 -14  20   2    23329.25    22567.69    606.18 o 
 -11  20   2    27766.96    28234.18    512.32 o 
  -8  20   2      234.33      521.71    143.34 o 
  -5  20   2      324.36      563.54    166.48 o 
  -2  20   2      806.69     1041.46    185.30 o 
   1  20   2   173232.31   168152.27   2256.00 o 
   4  20   2    18154.68    17875.13    640.52 o 
   7  20   2   341929.47   339701.84   4909.22 o 
  10  20   2    43999.86    43349.79   1266.67 o 
  13  20   2   257263.08   251356.17   5560.64 o 
 -34  21   2      149.00      534.00    546.10 o 
 -31  21   2    83637.64    85496.16   1827.56 o 
 -28  21   2    43705.61    42758.52   1222.24 o 
 -25  21   2    33136.30    32885.82   1421.37 o 
 -22  21   2   153904.45   152245.09   2003.46 o 
 -19  21   2     1421.30     1384.40    257.12 o 
 -16  21   2   246689.48   252684.06   2709.35 o 
 -13  21   2    58065.09    56483.09    907.29 o 
 -10  21   2    87522.06    87445.15   1179.24 o 
  -7  21   2    20272.19    19505.75    832.29 o 
  -4  21   2     7613.56     7633.80    547.54 o 
  -1  21   2    26675.52    25234.19    669.18 o 
   2  21   2    19059.54    18998.25    721.73 o 
   5  21   2    28301.06    27206.72    819.50 o 
   8  21   2    55544.02    55281.56   1404.84 o 
  11  21   2    16756.50    17047.86   1276.24 o 
  14  21   2    14757.79    15398.55   1044.23 o 
 -33  22   2    26081.39    28850.28   2163.88 o 
 -30  22   2     3577.14     2953.23    602.05 o 
 -27  22   2   110719.07   114546.23   1844.47 o 
 -24  22   2      860.13      968.26    287.39 o 
 -21  22   2   145620.77   146466.16   2191.17 o 
 -18  22   2     1905.97     2140.71    306.89 o 
 -15  22   2    90134.90    89430.86   1741.38 o 
 -12  22   2      402.97      741.59    128.03 o 
  -9  22   2      252.83      690.49    174.17 o 
  -6  22   2     9282.92     9149.95    646.85 o 
  -3  22   2    49192.72    47369.00   1024.41 o 
   0  22   2    14686.25    14378.23    636.81 o 
   3  22   2   145062.52   140719.45   2645.58 o 
   6  22   2    30437.43    29241.45   1109.22 o 
   9  22   2   401744.63   398350.72   8339.57 o 
  12  22   2    11712.80    11003.69    853.06 o 
 -32  23   2    10585.71    10056.19   1011.23 o 
 -29  23   2    10590.50    11744.60    742.37 o 
 -26  23   2    95118.72    97281.35   1985.74 o 
 -23  23   2      250.96       50.91    155.24 o 
 -20  23   2   203403.45   202088.13   2847.40 o 
 -17  23   2     4379.35     4756.04    397.16 o 
 -14  23   2   342398.19   340384.31   3675.92 o 
 -11  23   2    29446.39    29756.42    716.31 o 
  -8  23   2    32853.98    33006.63    777.83 o 
  -5  23   2    11682.77    12126.42    604.71 o 
  -2  23   2       20.22     -114.34    212.26 o 
   1  23   2    14474.87    15985.40    866.94 o 
   4  23   2    22698.20    22466.34   1297.62 o 
   7  23   2    21852.13    19751.13   1185.69 o 
  10  23   2    37532.34    39654.43   1688.03 o 
 -34  24   2    24667.05    25516.86   1643.27 o 
 -31  24   2    59483.45    60223.23   2025.33 o 
 -28  24   2     2487.62     2805.88    441.74 o 
 -25  24   2   113462.88   106295.20   2069.24 o 
 -22  24   2      110.25      -89.73    195.57 o 
 -19  24   2   190228.20   193371.17   2761.84 o 
 -16  24   2      589.45     1400.00    252.58 o 
 -13  24   2    99143.81    98343.13   2332.88 o 
 -10  24   2    29932.96    30161.87    789.74 o 
  -7  24   2    36961.68    36301.87    971.05 o 
  -4  24   2    25192.56    24635.17    746.47 o 
  -1  24   2   114754.00   113669.79   2921.63 o 
   2  24   2    96765.07    93699.20   2203.57 o 
   5  24   2   285978.88   268272.53   5314.79 o 
   8  24   2    58004.83    57971.53   2406.39 o 
 -33  25   2    14381.98    14094.05   1047.29 o 
 -30  25   2    54740.32    56309.96   2340.01 o 
 -27  25   2      169.97      455.81    333.87 o 
 -24  25   2   176447.80   175462.66   2743.94 o 
 -21  25   2     4953.16     4777.73    476.50 o 
 -18  25   2   279240.38   275665.34   3070.03 o 
 -15  25   2    49010.24    49039.46   1046.14 o 
 -12  25   2   217022.56   216345.34   2304.25 o 
  -9  25   2    13380.77    13631.75    509.77 o 
  -6  25   2     2738.09     3484.10    398.48 o 
  -3  25   2    10227.63    10869.88    588.65 o 
   0  25   2     4542.23     5701.29    568.88 o 
   3  25   2    39198.39    39087.73   1412.84 o 
   6  25   2    21171.97    22039.84   1503.43 o 
   9  25   2    16789.80    17550.36   1399.20 o 
 -32  26   2    10108.32    10365.73    932.54 o 
 -29  26   2    81050.73    83182.25   2386.39 o 
 -26  26   2     4215.33     5192.94    523.28 o 
 -23  26   2    76225.69    83333.16   2236.43 o 
 -20  26   2    12740.97    13480.39    719.87 o 
 -17  26   2   109091.74   109487.73   2225.72 o 
 -14  26   2    10735.54    10776.82    480.16 o 
 -11  26   2     7673.10     8519.16    433.76 o 
  -8  26   2    53554.18    52581.71   1333.92 o 
  -5  26   2    72516.02    70774.01   1532.73 o 
  -2  26   2    73975.20    73738.61   1891.72 o 
   1  26   2   151847.97   154779.94   3209.19 o 
   4  26   2    30190.45    33443.32   1795.45 o 
   7  26   2   237874.20   243714.66   7449.48 o 
 -31  27   2       76.85      135.65    495.72 o 
 -28  27   2   117396.69   122097.06   2914.26 o 
 -25  27   2     5164.29     5511.47    673.59 o 
 -22  27   2   302640.13   306985.81   5406.14 o 
 -19  27   2    23779.51    25699.26   1478.03 o 
 -16  27   2   305953.94   307475.25   4678.62 o 
 -13  27   2     1386.71     1854.94    258.46 o 
 -10  27   2   101010.48    99564.34   2075.11 o 
  -7  27   2     8484.99     9255.85    644.27 o 
  -4  27   2    10837.88    11228.21    707.21 o 
  -1  27   2    28104.10    28569.26   1732.34 o 
   2  27   2     7109.70     8264.42    973.11 o 
   5  27   2    14244.19    13770.31   1227.57 o 
 -30  28   2     9236.45     8364.16    885.03 o 
 -27  28   2    78618.51    75963.38   2274.45 o 
 -24  28   2    12258.41    12743.07    978.88 o 
 -21  28   2   111356.20   110971.28   3078.34 o 
 -18  28   2     7993.66     7928.58   1290.84 o 
 -15  28   2    55107.33    56109.73   1364.81 o 
 -12  28   2    86499.55    88093.42   1559.23 o 
  -9  28   2     3714.35     4551.00    526.63 o 
  -6  28   2    84099.91    83903.36   1899.42 o 
  -3  28   2   141569.55   144175.05   2813.27 o 
   0  28   2    59755.85    58744.48   2327.02 o 
   3  28   2   173511.22   172140.09   4808.81 o 
 -32  29   2    72005.60    70581.53   2450.19 o 
 -29  29   2      466.80     1042.78    490.56 o 
 -26  29   2   276273.94   274721.41   4589.30 o 
 -23  29   2    16543.32    17650.46   1751.47 o 
 -20  29   2   250077.69   254562.98   5035.81 o 
 -17  29   2     7789.62     8380.32    681.96 o 
 -14  29   2   198521.55   205375.55   3472.34 o 
 -11  29   2    19134.57    19614.68    895.52 o 
  -8  29   2    43914.20    46076.07   1450.66 o 
  -5  29   2    12135.56    12486.71    767.80 o 
  -2  29   2     1562.63      373.97    680.27 o 
   1  29   2    19144.68    17903.49   1639.28 o 
 -31  30   2    53958.86    54443.54   2047.90 o 
 -28  30   2    23600.78    22632.32   1459.96 o 
 -25  30   2    52169.06    56687.36   1979.93 o 
 -22  30   2    41035.15    42381.93   2151.04 o 
 -19  30   2    51467.70    50606.95   2160.84 o 
 -16  30   2    31568.40    32344.45   1315.68 o 
 -13  30   2     1264.07     2140.64    439.36 o 
 -10  30   2    71240.27    71924.69   1742.18 o 
  -7  30   2    54695.79    56148.14   1399.60 o 
  -4  30   2    62373.59    62877.42   2374.54 o 
  -1  30   2    89708.25    90019.51   2975.49 o 
 -30  31   2   194516.28   193149.06   3975.40 o 
 -27  31   2    20282.96    17830.74   1172.70 o 
 -24  31   2   251298.09   256560.56   5283.84 o 
 -21  31   2    14928.17    19639.56   1440.44 o 
 -18  31   2   272338.13   277041.31   6133.26 o 
 -15  31   2     7009.61     8002.60    832.30 o 
 -12  31   2   111487.58   114660.37   2229.88 o 
  -9  31   2     2091.39     2384.87    445.78 o 
  -6  31   2     8768.37     9181.09    711.08 o 
  -3  31   2      942.34     2471.16    838.86 o 
 -29  32   2    33800.45    34300.37   1647.31 o 
 -26  32   2    24919.36    25578.50   1657.74 o 
 -23  32   2    43672.64    44919.13   2128.30 o 
 -20  32   2    45023.40    46856.91   2147.68 o 
 -17  32   2    21084.46    20736.51   1461.72 o 
 -14  32   2    79889.23    80279.08   2448.57 o 
 -11  32   2     2072.94     1981.62    537.65 o 
  -8  32   2    95821.99    95001.73   2633.06 o 
  -5  32   2    74208.52    75370.45   2998.17 o 
 -25  33   2    10654.32    13318.99   1266.33 o 
 -22  33   2   235841.11   243153.23   5227.05 o 
 -19  33   2    19485.80    21478.39   1499.07 o 
 -16  33   2   152962.69   155031.13   4018.37 o 
 -13  33   2     6372.83     6175.83   1074.83 o 
 -10  33   2    69850.75    72903.20   2352.21 o 
  -7  33   2      595.40      637.82    496.65 o 
 -24  34   2    33165.34    37535.61   2029.74 o 
 -21  34   2    18970.19    22706.86   1582.57 o 
 -18  34   2    69702.63    71251.07   2943.05 o 
 -15  34   2      266.10      -21.04    534.94 o 
 -12  34   2    86050.69    84588.42   2360.28 o 
  -9  34   2     9890.75    10302.96    928.19 o 
 -20  35   2   188853.48   191875.69   7091.75 o 
 -17  35   2     4131.41     4258.19    828.46 o 
 -14  35   2   114835.85   108296.00   3373.86 o 
   0   0   3   569169.63   563293.44   6406.48 o 
   1   1   3    31050.86    31128.93    512.17 o 
  -1   2   3    30084.63    30558.52    476.52 o 
   2   2   3   291790.13   295904.31   2128.62 o 
  -3   3   3   299743.63   307701.69   2076.79 o 
   0   3   3    26926.66    28209.99    468.20 o 
   3   3   3   111600.14   106587.30    902.69 o 
  -5   4   3    17112.82    17410.35    356.27 o 
  -2   4   3   181573.64   185963.72   1549.24 o 
   1   4   3      878.81     1380.29    133.04 o 
   4   4   3   257497.42   261998.31   2232.00 o 
  -7   5   3   104820.60   108564.51    928.70 o 
  -4   5   3    17623.99    17499.81    326.90 o 
  -1   5   3   405719.88   415629.16   2833.71 o 
   2   5   3    12575.40    12809.53    363.84 o 
   5   5   3   258433.27   255692.11   1633.39 o 
  -9   6   3    86970.95    85837.24   1149.33 o 
  -6   6   3   167487.56   166920.14   1539.59 o 
  -3   6   3    27026.55    27347.36    433.82 o 
   0   6   3   130809.15   125717.09   1147.97 o 
   3   6   3     4280.64     6214.62    266.56 o 
   6   6   3    79443.26    83578.28    742.13 o 
 -11   7   3    23816.08    22566.40    396.29 o 
  -8   7   3   159937.16   163470.56   1549.02 o 
  -5   7   3   340175.13   348954.69   2315.34 o 
  -2   7   3    54825.66    60583.14    680.12 o 
   1   7   3   536463.00   532824.31   3370.61 o 
   4   7   3   118350.88   118427.55   1469.65 o 
   7   7   3   226963.25   218780.47   1343.78 o 
 -13   8   3   266498.34   267100.63   1938.24 o 
 -10   8   3   124626.81   129506.52   1092.99 o 
  -7   8   3   136999.94   142257.41   1399.24 o 
  -4   8   3   109383.18   108453.20   1178.00 o 
  -1   8   3    75792.35    76211.73    893.32 o 
   2   8   3    47320.76    46425.52    701.43 o 
   5   8   3       65.89      451.92    128.68 o 
   8   8   3     9798.96    10981.63    330.56 o 
 -15   9   3    23602.54    24789.00    590.24 o 
 -12   9   3   131206.38   129438.64   1389.81 o 
  -9   9   3   116437.68   113307.84   1049.64 o 
  -6   9   3       98.02      482.61    160.49 o 
  -3   9   3   822213.44   824766.94   4244.44 o 
   0   9   3    74825.77    75974.10   1191.07 o 
   3   9   3   763066.00   762045.38   4464.26 o 
   6   9   3   205137.23   200088.02   2218.42 o 
   9   9   3   188864.78   186716.63   1686.26 o 
 -17  10   3   278464.56   275586.59   2218.26 o 
 -14  10   3     2620.13     2516.62    167.64 o 
 -11  10   3   188106.47   184101.70   1640.21 o 
  -8  10   3     9437.81     9671.61    299.97 o 
  -5  10   3   244734.92   253198.02   1867.29 o 
  -2  10   3   143432.45   139804.31   1353.18 o 
   1  10   3      756.65     1648.49    181.90 o 
   4  10   3    76443.41    80486.21   1277.36 o 
   7  10   3      735.33     1247.45    156.74 o 
  10  10   3    32693.37    32545.56    716.47 o 
 -19  11   3      131.15      621.27    145.49 o 
 -16  11   3   111541.59   109635.33   1130.46 o 
 -13  11   3   184694.44   186442.38   2077.42 o 
 -10  11   3     4823.93     5947.31    276.83 o 
  -7  11   3   316321.25   307331.41   3127.41 o 
  -4  11   3    27369.44    26386.97    413.24 o 
  -1  11   3   806620.50   798736.13   4910.09 o 
   2  11   3   211387.39   213131.78   2068.11 o 
   5  11   3   399916.13   387770.56   2713.44 o 
   8  11   3   131855.81   129326.35   1631.01 o 
  11  11   3   218814.47   215603.36   2150.09 o 
 -21  12   3   187451.59   185107.23   1910.00 o 
 -18  12   3     3176.44     3397.19    220.12 o 
 -15  12   3   342448.66   331182.34   2926.57 o 
 -12  12   3     1626.62     2198.37    188.00 o 
  -9  12   3   216270.89   215865.94   1897.63 o 
  -6  12   3    93559.01    93612.01   1128.50 o 
  -3  12   3    79403.98    83122.34   1286.75 o 
   0  12   3   197185.78   198272.22   1733.95 o 
   3  12   3    21928.63    22863.43    791.97 o 
   6  12   3     1662.88     2624.11    393.76 o 
   9  12   3    42676.25    41803.30    900.08 o 
  12  12   3    40501.64    40443.41    880.07 o 
 -23  13   3    17218.34    17351.60    560.81 o 
 -20  13   3   103514.45   104205.75   1305.65 o 
 -17  13   3    98862.23    98428.80   1060.72 o 
 -14  13   3     1912.09     2068.92    225.82 o 
 -11  13   3   593786.81   592140.19   4355.28 o 
  -8  13   3      190.81      576.60    117.02 o 
  -5  13   3   659504.38   660651.31   2329.46 o 
  -2  13   3    96640.01    94646.31   1136.97 o 
   1  13   3   711860.25   694576.19   4635.61 o 
   4  13   3   221353.44   217131.63   1914.26 o 
   7  13   3   275525.28   266849.34   2677.10 o 
  10  13   3   138375.03   139430.92   1832.26 o 
  13  13   3    27898.16    27924.56    911.16 o 
 -25  14   3   112878.89   113743.00   1677.32 o 
 -22  14   3    78605.34    79196.29   1173.32 o 
 -19  14   3   281012.88   274989.19   2308.78 o 
 -16  14   3     1445.09     2070.33    162.89 o 
 -13  14   3   393809.56   392839.34   2956.50 o 
 -10  14   3    46866.15    46590.50    861.67 o 
  -7  14   3    73563.02    71571.95   1080.68 o 
  -4  14   3    92868.73    91493.49   1080.68 o 
  -1  14   3    29882.75    29230.95    727.21 o 
   2  14   3    27691.42    27418.01    783.39 o 
   5  14   3    46751.71    46804.04   1307.52 o 
   8  14   3     1462.02     1513.90    218.32 o 
  11  14   3    10369.23    10266.73    505.69 o 
  14  14   3    82434.06    83055.32   1671.45 o 
 -27  15   3    36806.42    36586.22   1086.37 o 
 -24  15   3    34511.96    32948.92    829.90 o 
 -21  15   3    19690.69    18732.83    510.14 o 
 -18  15   3     3291.90     4053.72    236.05 o 
 -15  15   3   334823.34   336749.50   3305.41 o 
 -12  15   3      953.58     1168.32    433.74 o 
  -9  15   3   575589.69   577632.81   4184.90 o 
  -6  15   3    56419.75    55758.95    768.07 o 
  -3  15   3   576668.25   554844.25   4170.10 o 
   0  15   3   171559.95   175299.56   1760.45 o 
   3  15   3   550709.38   537630.69   4312.01 o 
   6  15   3    95650.45    96230.01   1666.59 o 
   9  15   3   157549.19   156301.23   1980.47 o 
  12  15   3    59690.70    59124.55   1240.81 o 
  15  15   3    11139.34    12376.79    782.43 o 
 -29  16   3    80995.17    83278.76   1860.92 o 
 -26  16   3   133519.06   136914.34   2147.87 o 
 -23  16   3   225431.55   218753.97   2139.93 o 
 -20  16   3     8205.51     8689.13    388.07 o 
 -17  16   3   182663.88   176639.55   2111.26 o 
 -14  16   3    35677.11    37103.08    681.20 o 
 -11  16   3   126892.47   126426.65   1433.07 o 
  -8  16   3    53809.41    53227.59   1006.74 o 
  -5  16   3    92672.87    93165.28   1122.22 o 
  -2  16   3    69582.79    67756.10    994.29 o 
   1  16   3    43792.54    42995.86   1075.76 o 
   4  16   3    18464.20    18574.24    710.49 o 
   7  16   3    73155.77    71832.28   1376.16 o 
  10  16   3    33127.64    31861.70    940.53 o 
  13  16   3    49795.13    49589.21   1485.54 o 
  16  16   3    67573.59    69489.05   2121.87 o 
 -31  17   3    59517.83    59602.63   1932.86 o 
 -28  17   3    14009.69    13365.08    692.78 o 
 -25  17   3     2037.55     2622.97    266.22 o 
 -22  17   3     9391.71     8618.46    441.73 o 
 -19  17   3   102869.91   102755.92   1350.81 o 
 -16  17   3     2017.50     2319.85    226.78 o 
 -13  17   3   395671.34   394876.25   2922.76 o 
 -10  17   3    55262.38    54426.62    758.67 o 
  -7  17   3   578704.75   572791.19   3378.38 o 
  -4  17   3    88266.41    86057.73   1593.53 o 
  -1  17   3   796362.88   781852.63   5032.78 o 
   2  17   3    93373.55    92989.05   1395.70 o 
   5  17   3   282267.00   275541.44   2887.98 o 
   8  17   3    92992.73    89203.35   1832.10 o 
  11  17   3    20313.94    21065.44    968.96 o 
  14  17   3    15886.83    15863.00    894.52 o 
  17  17   3      438.82      545.77    662.56 o 
 -33  18   3    32546.89    34373.00   2681.24 o 
 -30  18   3   170942.09   176834.95   3540.47 o 
 -27  18   3   116135.99   116786.97   2084.69 o 
 -24  18   3    93571.73    93832.50   1667.43 o 
 -21  18   3   190893.69   194306.86   2165.81 o 
 -18  18   3     4919.34     5038.54    284.36 o 
 -15  18   3   195772.06   192981.89   1808.48 o 
 -12  18   3    12839.37    12854.51    404.82 o 
  -9  18   3   125613.48   125989.63   1092.10 o 
  -6  18   3    67217.10    65838.79    869.79 o 
  -3  18   3    74314.81    74081.34   1244.93 o 
   0  18   3    60757.67    59399.58   1171.45 o 
   3  18   3    52546.72    51490.33    973.75 o 
   6  18   3     3277.51     3955.31    339.94 o 
   9  18   3    20390.74    20805.38    946.44 o 
  12  18   3    45727.10    45351.46   1453.22 o 
  15  18   3    17893.83    17608.12   1092.55 o 
 -32  19   3      980.18      831.40    480.45 o 
 -29  19   3    15770.51    16275.79    888.30 o 
 -26  19   3      384.43      415.97    282.55 o 
 -23  19   3     8226.51     9614.42    555.54 o 
 -20  19   3     1900.04     2064.82    219.66 o 
 -17  19   3   115608.04   115277.73   1165.40 o 
 -14  19   3     5605.60     6168.48    300.69 o 
 -11  19   3   557433.00   543285.88   4311.97 o 
  -8  19   3    49701.39    48214.14    775.41 o 
  -5  19   3   587361.19   572135.38   4043.08 o 
  -2  19   3    72002.56    68715.92   1260.49 o 
   1  19   3   571236.38   559004.88   4014.50 o 
   4  19   3    35845.11    35388.66    941.85 o 
   7  19   3   126259.05   125453.99   2117.45 o 
  10  19   3    10707.03    10488.54    667.89 o 
  13  19   3     6371.27     6075.60    753.18 o 
 -34  20   3   162292.13   164753.53   3519.44 o 
 -31  20   3    48573.48    46684.33   1742.44 o 
 -28  20   3   132154.97   139628.27   2253.47 o 
 -25  20   3   162556.14   165729.59   2736.33 o 
 -22  20   3    95141.46    96175.84   1455.04 o 
 -19  20   3    78272.65    77457.98   1373.40 o 
 -16  20   3      409.07      754.87    137.80 o 
 -13  20   3   123425.40   122756.92   1574.82 o 
 -10  20   3    39700.23    39152.97    698.30 o 
  -7  20   3    79348.33    81543.23   1483.35 o 
  -4  20   3    46251.55    48084.59    931.98 o 
  -1  20   3    82415.43    82010.70   1733.80 o 
   2  20   3    28648.35    27692.58    907.22 o 
   5  20   3    59637.98    61055.05   1420.63 o 
   8  20   3     5165.18     5603.77    514.56 o 
  11  20   3    42190.57    41460.01   1297.07 o 
  14  20   3    40348.99    39152.98   1731.75 o 
 -33  21   3    12344.67    14163.49   1042.31 o 
 -30  21   3      766.46      833.39    384.27 o 
 -27  21   3     9082.05     8343.24    668.68 o 
 -24  21   3     6398.58     8296.54    487.71 o 
 -21  21   3    24249.32    26450.09    964.16 o 
 -18  21   3     8479.55     9475.38    331.21 o 
 -15  21   3   261030.80   260273.09   2349.50 o 
 -12  21   3    35468.84    36179.00    889.29 o 
  -9  21   3   546254.25   548793.63   4177.19 o 
  -6  21   3    52360.61    49510.56   1029.13 o 
  -3  21   3   530260.75   532568.38   4899.76 o 
   0  21   3    26066.94    25600.69    925.21 o 
   3  21   3   254687.67   253862.03   3889.81 o 
   6  21   3    19280.90    18516.48    823.08 o 
   9  21   3    44556.30    46053.46   1345.15 o 
  12  21   3     1590.03     1614.34    459.07 o 
 -32  22   3   167759.98   166292.55   3494.82 o 
 -29  22   3    75477.38    79413.22   2004.87 o 
 -26  22   3   218285.08   217807.27   4218.96 o 
 -23  22   3    82117.02    86100.06   1396.86 o 
 -20  22   3    49915.77    49654.25    837.27 o 
 -17  22   3   163867.89   161528.61   1851.56 o 
 -14  22   3     7773.36     7712.91    449.98 o 
 -11  22   3   121139.68   121065.37   1447.51 o 
  -8  22   3   101837.99   101718.98   1518.41 o 
  -5  22   3    45866.26    45808.74   1463.03 o 
  -2  22   3    39216.18    40029.42   1011.83 o 
   1  22   3    53294.39    54295.01   1844.04 o 
   4  22   3    15486.59    16437.69    766.98 o 
   7  22   3    30562.15    30880.80   1082.73 o 
  10  22   3    19527.46    16466.90   1016.22 o 
 -34  23   3     7056.90     6620.13    775.34 o 
 -31  23   3    26603.71    26587.94   1623.22 o 
 -28  23   3     8372.81     9447.44    739.14 o 
 -25  23   3      862.81     2080.32    449.57 o 
 -22  23   3    43664.02    44515.64   1256.69 o 
 -19  23   3   103691.36   105871.55   2323.64 o 
 -16  23   3    12236.70    13080.09    536.05 o 
 -13  23   3   456345.31   460369.28   4932.60 o 
 -10  23   3    12220.96    12420.46    471.32 o 
  -7  23   3   593349.44   582682.44   5483.02 o 
  -4  23   3    50833.67    50069.68   1065.09 o 
  -1  23   3   250082.89   249224.92   3711.26 o 
   2  23   3      587.12      369.04    335.49 o 
   5  23   3   107157.77   102893.71   1981.24 o 
   8  23   3       17.16      -73.09    418.99 o 
  11  23   3    14996.01    15070.13   1219.02 o 
 -33  24   3    27842.91    27394.66   1446.74 o 
 -30  24   3   204428.02   213701.00   3527.18 o 
 -27  24   3    99449.01   100290.25   2275.15 o 
 -24  24   3   116409.25   116217.80   2381.75 o 
 -21  24   3    28717.21    32009.38    787.14 o 
 -18  24   3     1199.08     1389.24    219.40 o 
 -15  24   3    59285.58    59096.10   1323.64 o 
 -12  24   3    22040.06    22523.20    579.60 o 
  -9  24   3    35582.33    37205.31    864.52 o 
  -6  24   3   147126.36   142695.95   2291.72 o 
  -3  24   3    36181.38    36358.98   1749.05 o 
   0  24   3     3217.36     3562.48    496.57 o 
   3  24   3    98945.76   100073.58   2354.23 o 
   6  24   3     2222.17     3040.08    533.56 o 
   9  24   3    51258.41    49832.68   1705.30 o 
 -32  25   3     8711.22     6974.41    913.63 o 
 -29  25   3     3320.16     2632.00    562.35 o 
 -26  25   3    19504.20    20743.46   1158.25 o 
 -23  25   3    20563.13    20552.20   1011.10 o 
 -20  25   3    46643.48    48433.27   1639.92 o 
 -17  25   3   135478.73   137374.34   2140.26 o 
 -14  25   3    70119.90    73085.23   1746.89 o 
 -11  25   3   362756.06   359902.34   3809.38 o 
  -8  25   3    50807.09    50284.86   1210.46 o 
  -5  25   3   426442.94   425279.66   5268.06 o 
  -2  25   3     5195.01     6017.34    572.27 o 
   1  25   3   170181.84   172060.88   3152.90 o 
   4  25   3      814.08      516.28    424.28 o 
   7  25   3    40118.90    37540.14   1941.23 o 
 -31  26   3    37298.40    41826.55   1892.78 o 
 -28  26   3   180216.19   179737.98   4219.44 o 
 -25  26   3    33203.52    34220.95   1486.61 o 
 -22  26   3    48022.54    49293.73   1705.50 o 
 -19  26   3    76011.65    75772.90   2062.29 o 
 -16  26   3     5013.45     5787.82    530.31 o 
 -13  26   3    13346.35    14004.95    450.66 o 
 -10  26   3    91284.30    90639.98   1439.11 o 
  -7  26   3    37182.97    39003.16   1318.36 o 
  -4  26   3    79577.59    81993.71   1897.20 o 
  -1  26   3    51285.26    49712.85   1620.16 o 
   2  26   3    34397.65    35235.84   1708.96 o 
   5  26   3    34817.71    33592.73   1835.05 o 
 -30  27   3    20765.38    19552.08   1408.85 o 
 -27  27   3     1013.66     1062.55    468.45 o 
 -24  27   3    41720.50    41915.46   1636.90 o 
 -21  27   3    75084.13    76831.73   2143.86 o 
 -18  27   3    41305.09    42234.39   1921.39 o 
 -15  27   3   260945.28   264045.50   4423.34 o 
 -12  27   3    43734.79    44397.19   1437.24 o 
  -9  27   3   346749.50   349898.88   5289.14 o 
  -6  27   3    17485.73    18809.78    911.97 o 
  -3  27   3   180335.70   179432.73   3010.80 o 
   0  27   3     8568.32     7586.93    706.44 o 
   3  27   3    41606.31    43013.10   2053.05 o 
 -29  28   3    25842.98    28830.74   1460.43 o 
 -26  28   3    53386.54    56486.39   1949.60 o 
 -23  28   3     5480.83     6868.36    904.83 o 
 -20  28   3     2376.06     2847.85    518.92 o 
 -17  28   3     8964.64    10811.20   1051.46 o 
 -14  28   3    19051.54    17891.05   1291.44 o 
 -11  28   3     6906.27     6227.05    589.23 o 
  -8  28   3    70871.00    71730.31   2950.43 o 
  -5  28   3    30282.52    29874.97   1447.57 o 
  -2  28   3    49550.90    51915.57   1587.32 o 
   1  28   3    33042.86    31370.90   1741.82 o 
 -31  29   3     9652.22     9030.47   1182.90 o 
 -28  29   3    25462.17    28603.11   1463.69 o 
 -25  29   3     5776.06     7411.92    783.47 o 
 -22  29   3    31571.63    32543.75   1448.83 o 
 -19  29   3    87474.98    87198.02   2856.29 o 
 -16  29   3    69806.42    72577.75   2596.86 o 
 -13  29   3   159876.91   164988.41   4027.64 o 
 -10  29   3    22095.61    22776.97   1320.43 o 
  -7  29   3   249404.63   254511.20   3640.26 o 
  -4  29   3     2070.29     1912.52    457.95 o 
  -1  29   3    72491.51    73603.32   2381.31 o 
   2  29   3    18298.02    16250.34   1879.06 o 
 -30  30   3   101930.30   102977.72   2821.29 o 
 -27  30   3     9898.75    10445.91    953.12 o 
 -24  30   3    23682.22    24349.43   1306.70 o 
 -21  30   3     2197.19     2483.67    649.47 o 
 -18  30   3      237.72      446.59    560.49 o 
 -15  30   3     4309.24     4785.24   1030.64 o 
 -12  30   3    54770.50    54427.89   2010.08 o 
  -9  30   3     2057.76     1662.94    555.51 o 
  -6  30   3    54441.60    55168.29   1985.25 o 
  -3  30   3     8812.29     7284.69   1055.40 o 
   0  30   3    57365.07    61634.41   2868.02 o 
 -29  31   3      937.57      968.99    514.59 o 
 -26  31   3    64049.94    63135.81   2149.75 o 
 -23  31   3    20242.81    20220.81   1473.81 o 
 -20  31   3    43314.74    44868.83   2140.87 o 
 -17  31   3   110112.72   114837.73   3550.12 o 
 -14  31   3    13592.68    15721.56   1321.86 o 
 -11  31   3   143456.84   143509.83   3418.19 o 
  -8  31   3     3679.40     3958.59    662.27 o 
  -5  31   3    66070.97    68149.95   4815.92 o 
  -2  31   3    24032.89    21445.75   3302.40 o 
 -25  32   3     2931.85     1376.69    679.83 o 
 -22  32   3      891.18     1004.25    669.16 o 
 -19  32   3      222.81     -242.55    642.44 o 
 -16  32   3    14291.62    16178.62   1363.12 o 
 -13  32   3     2029.09     1774.92    570.74 o 
 -10  32   3    65832.90    65060.36   2307.93 o 
  -7  32   3      120.19      489.94    557.70 o 
 -24  33   3    30539.09    31269.86   1886.97 o 
 -21  33   3    22616.63    25163.26   1682.28 o 
 -18  33   3    45936.62    44386.35   2181.46 o 
 -15  33   3    60640.34    61099.81   2241.80 o 
 -12  33   3     3256.65     3757.36    742.24 o 
  -9  33   3    60115.11    62506.41   2679.34 o 
 -23  34   3     8835.35     8112.03   1018.35 o 
 -20  34   3     2875.85     2895.73    758.72 o 
 -17  34   3     6426.26     7245.74    903.38 o 
 -14  34   3    50680.98    53103.94   2161.63 o 
 -11  34   3     6972.06     7401.23   1065.64 o 
  -1   1   4   102389.20   102817.43   1018.34 o 
  -3   2   4   304338.50   312324.94   2269.96 o 
   0   2   4   867358.19   863570.44   5063.16 o 
  -5   3   4    15513.93    15621.05    417.31 o 
  -2   3   4   286602.19   303237.78   2288.71 o 
   1   3   4    10647.55    10241.54    320.99 o 
  -7   4   4   400564.25   400595.88   3100.49 o 
  -4   4   4   847752.69   842299.81   5289.25 o 
  -1   4   4    13475.97    11859.90    321.49 o 
   2   4   4   750911.50   752548.00   4300.61 o 
  -9   5   4     5506.27     6081.29    216.81 o 
  -6   5   4     1520.60     2050.51    166.25 o 
  -3   5   4    40463.67    40821.95    590.33 o 
   0   5   4   185551.38   186475.38   1523.96 o 
   3   5   4     1968.79     2934.90    158.89 o 
 -11   6   4   526595.44   526576.75   3199.51 o 
  -8   6   4   324756.09   326372.56   2273.03 o 
  -5   6   4   257828.97   257603.45   1920.04 o 
  -2   6   4   736410.44   724108.94   4408.32 o 
   1   6   4    27548.59    26628.88    517.46 o 
   4   6   4   468490.38   463496.22   3228.17 o 
 -13   7   4    35256.99    35657.35    668.60 o 
 -10   7   4     1548.42     1562.86    125.93 o 
  -7   7   4     3026.23     3612.97    254.67 o 
  -4   7   4   103924.32   105087.63    952.84 o 
  -1   7   4    32154.47    33554.77    567.78 o 
   2   7   4   273189.63   268707.16   1893.13 o 
   5   7   4      519.69     1051.22    117.14 o 
 -15   8   4   423444.59   417351.78   2566.48 o 
 -12   8   4   341577.31   336115.38   2232.44 o 
  -9   8   4   506966.88   509590.78   3385.49 o 
  -6   8   4   556909.19   543814.63   3484.32 o 
  -3   8   4   110502.41   104817.49    981.74 o 
   0   8   4   585015.56   588235.31   3770.89 o 
   3   8   4     5731.09     6074.85    288.32 o 
   6   8   4   255957.69   259684.88   2076.02 o 
 -17   9   4    41732.21    42651.07    848.68 o 
 -14   9   4    26313.12    27768.14    698.80 o 
 -11   9   4     1220.66     1303.36    153.11 o 
  -8   9   4     3262.86     4522.58    295.73 o 
  -5   9   4     1571.48     1742.88    165.97 o 
  -2   9   4    61858.36    63534.05    722.00 o 
   1   9   4     1827.10     2310.74    202.74 o 
   4   9   4   412310.00   410021.25   3500.01 o 
   7   9   4    10398.59    10989.25    365.25 o 
 -19  10   4   400057.31   388583.53   3651.79 o 
 -16  10   4   179561.33   175646.81   1666.92 o 
 -13  10   4   573824.75   565694.31   3754.93 o 
 -10  10   4   393245.72   394948.72   4187.97 o 
  -7  10   4   319450.44   322412.44   2653.12 o 
  -4  10   4   261918.41   248592.69   2670.68 o 
  -1  10   4   121613.37   122921.63   1300.10 o 
   2  10   4   281113.22   274288.75   2273.69 o 
   5  10   4    88159.15    89880.88   1089.42 o 
   8  10   4    52137.63    49706.81   1457.00 o 
 -21  11   4   138021.59   136149.02   1667.23 o 
 -18  11   4    20888.00    21668.10    605.96 o 
 -15  11   4     5524.31     5810.08    276.05 o 
 -12  11   4    27534.47    29209.83    886.87 o 
  -9  11   4      462.31      909.36    148.10 o 
  -6  11   4     3701.54     3350.28    634.51 o 
  -3  11   4     3278.12     3453.05    187.06 o 
   0  11   4    83012.77    81560.78   1082.71 o 
   3  11   4     8376.33     9859.04    368.90 o 
   6  11   4   488409.28   480619.72   3645.22 o 
   9  11   4    10668.84    10892.98    457.21 o 
 -23  12   4   301165.00   292574.25   3659.54 o 
 -20  12   4    10735.76    10070.96    471.24 o 
 -17  12   4   436413.03   427879.03   3199.85 o 
 -14  12   4   210313.41   208963.58   1732.23 o 
 -11  12   4   666348.31   665213.44   6424.68 o 
  -8  12   4   237329.61   240518.72   1913.34 o 
  -5  12   4   147394.78   138375.88   2153.78 o 
  -2  12   4   215472.52   214991.94   3955.15 o 
   1  12   4       23.59      470.81    155.35 o 
   4  12   4    66533.52    64265.50    953.90 o 
   7  12   4   114708.70   112627.66   1469.05 o 
  10  12   4     3092.37     3144.13    351.64 o 
 -25  13   4   166259.61   157924.30   2631.99 o 
 -22  13   4    29376.56    28770.64   1011.10 o 
 -19  13   4    44405.21    43362.13    980.60 o 
 -16  13   4    63192.71    62829.84    996.66 o 
 -13  13   4     5700.81     5818.27    272.72 o 
 -10  13   4     9951.49    11628.23    400.60 o 
  -7  13   4      380.72      606.74    190.26 o 
  -4  13   4    29922.32    31064.03    462.80 o 
  -1  13   4     2503.90     2283.97    396.43 o 
   2  13   4   255010.31   254053.56   2038.11 o 
   5  13   4     1086.57     1456.11    215.87 o 
   8  13   4   263149.59   255788.58   2621.82 o 
  11  13   4     5115.72     5368.03    523.72 o 
 -27  14   4   166955.28   164992.33   2739.34 o 
 -24  14   4    12743.07    12316.03    513.15 o 
 -21  14   4   394878.50   386398.84   4346.10 o 
 -18  14   4    75250.28    72686.44   1378.81 o 
 -15  14   4   556261.38   543706.38   3498.13 o 
 -12  14   4   154615.75   152187.88   1650.08 o 
  -9  14   4   132215.20   131204.72   1449.06 o 
  -6  14   4    72018.37    71245.50   1007.78 o 
  -3  14   4    41707.78    41292.11    925.71 o 
   0  14   4    62857.82    61827.82    956.60 o 
   3  14   4    54648.09    55121.20   1191.65 o 
   6  14   4    14228.94    14214.72    630.83 o 
   9  14   4   187585.11   184285.02   2671.38 o 
  12  14   4     1122.50     1282.12    358.34 o 
 -29  15   4   114500.77   116657.85   3823.40 o 
 -26  15   4     4208.45     3850.90    390.28 o 
 -23  15   4   114300.16   113719.57   1509.31 o 
 -20  15   4    99965.91    97125.26   1873.47 o 
 -17  15   4    11011.68    10767.47    409.07 o 
 -14  15   4    43802.41    41350.46    986.94 o 
 -11  15   4    17314.30    15844.51    404.58 o 
  -8  15   4     3449.04     3526.27    320.84 o 
  -5  15   4     4612.35     4794.49    282.93 o 
  -2  15   4    30820.07    31961.61    708.26 o 
   1  15   4      120.47      455.84    207.10 o 
   4  15   4   181208.98   177144.72   2584.38 o 
   7  15   4      460.91      905.88    275.69 o 
  10  15   4   289412.38   280603.13   3311.34 o 
  13  15   4      705.67      490.82    375.55 o 
 -31  16   4    70836.45    70749.27   2169.10 o 
 -28  16   4      267.32      537.76    742.74 o 
 -25  16   4   266108.56   259018.95   3007.14 o 
 -22  16   4    44315.36    43175.71   1210.58 o 
 -19  16   4   509431.41   504997.44   5470.17 o 
 -16  16   4    60714.41    54842.90   1544.81 o 
 -13  16   4   304410.97   303293.53   3186.82 o 
 -10  16   4    20033.84    19206.46    481.64 o 
  -7  16   4    78086.77    75929.42   1097.09 o 
  -4  16   4    42457.74    43431.42    811.34 o 
  -1  16   4      856.78      924.30    186.15 o 
   2  16   4    12116.30    13248.22    584.40 o 
   5  16   4   137489.83   137333.88   2041.89 o 
   8  16   4      177.16      709.83    301.21 o 
  11  16   4   155168.92   152363.52   2674.54 o 
  14  16   4     2494.57     2826.65    576.83 o 
 -33  17   4    97569.83    95851.95   3465.35 o 
 -30  17   4      205.57      649.91    450.14 o 
 -27  17   4   100418.48   100100.55   2099.28 o 
 -24  17   4    67256.45    62483.86   1394.99 o 
 -21  17   4    20618.39    20724.67    742.83 o 
 -18  17   4    79867.95    78509.06   1793.78 o 
 -15  17   4     2786.95     2908.53    367.23 o 
 -12  17   4    47041.70    45894.30   1457.25 o 
  -9  17   4    11978.98    12957.00    479.12 o 
  -6  17   4     1011.44     1147.73    155.31 o 
  -3  17   4    16539.29    17048.85    511.34 o 
   0  17   4    63197.20    64634.04   1138.39 o 
   3  17   4      415.91      272.77    233.96 o 
   6  17   4   125762.24   122249.26   2374.87 o 
   9  17   4     8047.63     7434.17    603.75 o 
  12  17   4    90908.07    87375.02   2048.40 o 
  15  17   4     5631.36     6112.24    800.55 o 
 -32  18   4     1424.21     2234.08    568.63 o 
 -29  18   4   171808.27   165752.70   3869.09 o 
 -26  18   4    24531.83    23341.72   1037.08 o 
 -23  18   4   407028.94   402437.56   4036.25 o 
 -20  18   4    21968.82    21504.22    724.31 o 
 -17  18   4   275101.56   272058.53   3430.67 o 
 -14  18   4   101695.50   101147.52   2590.82 o 
 -11  18   4   187987.58   185211.02   1741.37 o 
  -8  18   4    14182.10    13565.18    606.47 o 
  -5  18   4    18095.95    17974.79    728.14 o 
  -2  18   4     1049.16     1460.36    236.11 o 
   1  18   4    66271.73    66264.05   1186.22 o 
   4  18   4     3993.12     3893.61    395.11 o 
   7  18   4   190569.33   183688.31   2571.15 o 
  10  18   4     2724.71     1732.78    417.12 o 
  13  18   4   164666.78   163921.63   3621.49 o 
 -31  19   4    59934.23    58986.72   1998.97 o 
 -28  19   4     6628.26     7216.20    650.49 o 
 -25  19   4    38394.00    37914.36   1298.03 o 
 -22  19   4    88205.01    85574.25   1568.55 o 
 -19  19   4     8887.24     9585.38    410.64 o 
 -16  19   4   161165.45   158018.88   2253.95 o 
 -13  19   4     7033.60     7120.17    467.32 o 
 -10  19   4    38698.83    40066.47    932.30 o 
  -7  19   4     2066.78     2746.83    248.69 o 
  -4  19   4      273.37     1181.50    252.72 o 
  -1  19   4      556.50      975.94    234.27 o 
   2  19   4    23191.46    22839.00    718.60 o 
   5  19   4     1254.97     1278.79    279.82 o 
   8  19   4   160882.63   156760.33   2901.46 o 
  11  19   4     5252.19     5121.23    933.25 o 
  14  19   4    45868.83    46908.27   1801.34 o 
 -33  20   4    61775.22    61312.86   2413.39 o 
 -30  20   4     7449.63     8421.19    840.04 o 
 -27  20   4   164451.31   163800.67   2857.84 o 
 -24  20   4      827.66     1886.05    495.89 o 
 -21  20   4   381589.53   376879.25   3471.73 o 
 -18  20   4     8703.80     8950.18    628.99 o 
 -15  20   4   408228.16   396114.03   4309.80 o 
 -12  20   4     4795.08     4479.74    374.81 o 
  -9  20   4    85717.30    85949.45   1532.23 o 
  -6  20   4     2855.57     3113.23    392.60 o 
  -3  20   4    33936.47    35563.96   1148.55 o 
   0  20   4    23507.49    22997.46    904.94 o 
   3  20   4    94630.90    91813.90   1785.64 o 
   6  20   4     4938.60     5138.18    487.31 o 
   9  20   4   195797.31   194323.91   3328.35 o 
  12  20   4    12963.57    12783.85    864.31 o 
 -32  21   4     6965.64     4903.27    702.36 o 
 -29  21   4    45499.62    45954.42   1738.21 o 
 -26  21   4    65345.51    64860.84   1751.89 o 
 -23  21   4     6212.56     7002.92    550.08 o 
 -20  21   4   168870.55   161110.80   3176.55 o 
 -17  21   4    10267.45    10683.73    991.85 o 
 -14  21   4   102777.95   104118.77   2449.76 o 
 -11  21   4      117.19      154.36    162.98 o 
  -8  21   4    10798.49    10691.80    533.22 o 
  -5  21   4      613.26      429.96    194.90 o 
  -2  21   4     2022.86     2136.23    307.77 o 
   1  21   4      717.49     1095.01    305.90 o 
   4  21   4    48139.11    46931.79   1219.35 o 
   7  21   4      286.64      473.45    340.07 o 
  10  21   4    29487.18    29432.42   1122.86 o 
 -31  22   4    72795.46    72208.64   2263.92 o 
 -28  22   4      482.13      767.63    401.46 o 
 -25  22   4   205360.05   205615.81   3278.46 o 
 -22  22   4     4359.90     3667.19    470.07 o 
 -19  22   4   398608.13   388309.31   4557.68 o 
 -16  22   4    22647.45    24139.39    911.22 o 
 -13  22   4    82131.13    86748.88   2089.94 o 
 -10  22   4     3788.71     4199.85    647.44 o 
  -7  22   4     7822.74     7921.55    673.54 o 
  -4  22   4    10233.01    11944.55    654.77 o 
  -1  22   4    80102.83    80016.89   1720.99 o 
   2  22   4    68013.27    66031.28   1537.14 o 
   5  22   4   187087.27   179146.53   2717.30 o 
   8  22   4    15041.03    15291.89    813.86 o 
  11  22   4   164784.14   155372.66   3848.87 o 
 -30  23   4    27798.51    24669.13   1341.15 o 
 -27  23   4    16812.52    18384.70    989.50 o 
 -24  23   4   162575.92   159310.59   2844.30 o 
 -21  23   4     7606.71     8946.51    668.97 o 
 -18  23   4   143908.81   145709.52   2391.11 o 
 -15  23   4       23.93       59.56    277.04 o 
 -12  23   4    97609.02    96770.34   1404.06 o 
  -9  23   4      622.29      641.63    168.64 o 
  -6  23   4     8327.62     7384.46    499.63 o 
  -3  23   4      298.21      578.21    282.23 o 
   0  23   4    12667.26    12522.98    771.66 o 
   3  23   4      406.17      322.30    329.21 o 
   6  23   4    22373.07    21560.26    949.96 o 
   9  23   4    25763.70    25092.90   1355.74 o 
 -32  24   4       59.38     -505.73    544.93 o 
 -29  24   4   137981.95   140449.53   2812.26 o 
 -26  24   4      133.36      558.49    408.91 o 
 -23  24   4   183890.64   188881.80   3138.29 o 
 -20  24   4      252.56      886.67    382.10 o 
 -17  24   4   180180.92   181919.41   2716.91 o 
 -14  24   4    31608.72    30386.49    943.30 o 
 -11  24   4    15081.23    16655.17   1075.22 o 
  -8  24   4    35404.93    37677.76   1279.02 o 
  -5  24   4     5870.04     6049.75    505.63 o 
  -2  24   4    83696.40    85152.95   2967.58 o 
   1  24   4   173728.05   172246.06   2965.46 o 
   4  24   4    37713.92    39714.01   1275.34 o 
   7  24   4   127652.30   126046.69   2366.21 o 
 -31  25   4     4795.95     5199.14    733.82 o 
 -28  25   4    98619.74    97403.97   2319.24 o 
 -25  25   4      595.72      467.03    390.63 o 
 -22  25   4   205803.98   205393.91   3300.81 o 
 -19  25   4      898.06      918.39    474.47 o 
 -16  25   4   159512.13   163107.03   2546.99 o 
 -13  25   4       92.80       60.70    431.37 o 
 -10  25   4    87421.60    83945.50   1515.60 o 
  -7  25   4     5958.61     6269.27    608.79 o 
  -4  25   4      142.36      672.79    340.27 o 
  -1  25   4      106.85      388.11    469.68 o 
   2  25   4    34850.47    34426.82   1318.99 o 
   5  25   4     7394.86     6562.77    666.95 o 
 -30  26   4       26.30      356.53    500.26 o 
 -27  26   4   131952.23   132627.06   2742.53 o 
 -24  26   4        7.57     -142.51    400.89 o 
 -21  26   4   141418.88   143129.86   2700.52 o 
 -18  26   4     2448.54     2700.39    468.75 o 
 -15  26   4    29742.50    32974.13   1700.98 o 
 -12  26   4    44832.63    41916.70   1945.96 o 
  -9  26   4      374.98      492.22    620.57 o 
  -6  26   4   115131.30   114237.13   2411.30 o 
  -3  26   4    60251.67    59464.17   1789.01 o 
   0  26   4    82809.64    80858.83   2019.72 o 
   3  26   4   178471.19   183029.64   3259.21 o 
 -29  27   4     1046.82      367.88    476.06 o 
 -26  27   4   151718.00   155642.20   2991.44 o 
 -23  27   4      114.66      100.14    418.69 o 
 -20  27   4   190023.52   191693.48   3189.60 o 
 -17  27   4      547.74     1256.20    410.87 o 
 -14  27   4   164504.66   161837.22   3959.49 o 
 -11  27   4      177.63      731.46    711.88 o 
  -8  27   4    48774.71    47820.51   6785.90 o 
  -5  27   4     9539.36    10610.84   1062.19 o 
  -2  27   4      264.06      -20.23    731.81 o 
   1  27   4     5780.43     3719.21    641.76 o 
 -28  28   4      436.18      757.79    460.24 o 
 -25  28   4    76501.91    78799.06   2103.36 o 
 -22  28   4    18582.34    18822.62   1404.70 o 
 -19  28   4    62734.74    66002.48   1982.99 o 
 -16  28   4    63147.61    65005.10   2500.94 o 
 -13  28   4     5768.41     4980.58    794.09 o 
 -10  28   4   103566.99    98372.36   5962.14 o 
  -7  28   4    19820.19    20976.48   1454.30 o 
  -4  28   4    87726.23    87283.08   2900.37 o 
  -1  28   4   111961.54   110712.56   3297.98 o 
   2  28   4    86560.55    86471.60   3409.36 o 
 -27  29   4    11674.12    11329.43    991.67 o 
 -24  29   4   216276.91   213841.97   3997.47 o 
 -21  29   4     4499.13     4785.51    623.84 o 
 -18  29   4   223163.22   228342.28   4942.96 o 
 -15  29   4     1483.58      726.00    549.23 o 
 -12  29   4   108158.14   108838.80   5242.71 o 
  -9  29   4       90.12      183.00    577.94 o 
  -6  29   4    20106.52    20447.93   1454.38 o 
  -3  29   4     4575.41     5647.50    900.97 o 
   0  29   4     3533.14     4275.32   1309.21 o 
 -26  30   4     1962.61     2891.68    654.09 o 
 -23  30   4   103169.28   105769.84   2714.76 o 
 -20  30   4    52532.04    53605.41   2354.85 o 
 -17  30   4    13037.03    13505.18   1256.04 o 
 -14  30   4    68889.30    68965.66   3027.76 o 
 -11  30   4       64.71     -156.30    618.67 o 
  -8  30   4   128111.78   128869.61   3419.52 o 
  -5  30   4    61524.63    64031.06   3220.55 o 
  -2  30   4   115807.27   116402.07   6885.33 o 
 -25  31   4     3592.06     4568.66    685.03 o 
 -22  31   4   199817.19   214286.50   4945.25 o 
 -19  31   4     1825.04     1960.33    675.46 o 
 -16  31   4   142790.83   147076.83   4296.37 o 
 -13  31   4     1052.94     -314.22    827.07 o 
 -10  31   4    59338.57    62944.82   2453.47 o 
  -7  31   4      194.86     -131.66    600.32 o 
 -24  32   4    16083.37    15525.65   1446.13 o 
 -21  32   4    39893.34    42356.10   2171.90 o 
 -18  32   4    79502.56    82922.88   3841.72 o 
 -15  32   4     5183.74     4583.19   1197.22 o 
 -12  32   4   107642.40    97543.82   3993.54 o 
  -9  32   4    15919.75    14457.14   1099.13 o 
 -20  33   4   195416.27   203400.28   4928.23 o 
 -17  33   4      285.32      190.85    807.19 o 
 -14  33   4    81586.34    82755.42   2699.31 o 
 -11  33   4     1251.17      675.35    519.01 o 
   0   1   5     9590.78     8832.84    314.68 o 
  -2   2   5   412750.03   411010.84   2774.58 o 
   1   2   5    91760.27    96654.91   1149.28 o 
  -4   3   5    55519.09    54261.13    828.53 o 
  -1   3   5    96237.52    94248.74   1065.47 o 
   2   3   5     4044.50     5600.84    294.39 o 
  -6   4   5   313660.66   313534.34   2608.02 o 
  -3   4   5    19558.21    22393.77    514.89 o 
   0   4   5   397227.28   394607.88   2893.55 o 
   3   4   5    27302.99    26959.34    550.25 o 
  -8   5   5    93751.69    92743.45   1135.62 o 
  -5   5   5   205862.17   221383.44   2017.30 o 
  -2   5   5    28731.28    30813.74    544.25 o 
   1   5   5   269867.31   273295.69   2114.34 o 
   4   5   5    64089.34    67211.95    805.14 o 
 -10   6   5   133031.89   132187.95   1194.52 o 
  -7   6   5    28539.75    28912.18    565.32 o 
  -4   6   5   380596.03   380678.06   2620.02 o 
  -1   6   5       25.25      457.59    122.64 o 
   2   6   5   232326.20   228393.53   1876.11 o 
   5   6   5    11369.88    11830.17    325.71 o 
 -12   7   5   172039.98   171006.50   1331.13 o 
  -9   7   5    74325.30    73659.01    862.84 o 
  -6   7   5    60733.15    59148.28    816.42 o 
  -3   7   5   328923.41   324046.84   2493.64 o 
   0   7   5    16276.66    16734.07    441.49 o 
   3   7   5   378346.00   375710.31   2467.22 o 
   6   7   5    62057.93    62181.93    936.02 o 
 -14   8   5    38622.38    37557.70    699.32 o 
 -11   8   5    31141.60    31423.32    633.78 o 
  -8   8   5   189967.13   191454.86   1502.96 o 
  -5   8   5     4932.50     5209.77    219.92 o 
  -2   8   5   301566.25   302830.94   2281.66 o 
   1   8   5       10.16      496.15    140.01 o 
   4   8   5   135695.39   131699.36   1217.48 o 
   7   8   5     2661.93     2910.68    293.27 o 
 -16   9   5   121402.67   119598.52   1215.56 o 
 -13   9   5     3537.06     3677.34    282.01 o 
 -10   9   5    23202.65    25063.00    528.16 o 
  -7   9   5   443891.91   452349.94   3156.07 o 
  -4   9   5      949.08     1236.23    146.12 o 
  -1   9   5   493680.38   491764.00   3262.60 o 
   2   9   5    29456.00    29552.65    609.85 o 
   5   9   5   301397.34   298372.94   2505.13 o 
   8   9   5    75228.65    76970.38   1095.96 o 
 -18  10   5    24971.28    24416.75    684.54 o 
 -15  10   5    59814.71    60717.29    913.03 o 
 -12  10   5    46234.41    45685.50    713.35 o 
  -9  10   5    82213.46    83846.84   1154.85 o 
  -6  10   5   272299.75   275932.28   1647.83 o 
  -3  10   5      666.52      545.56    134.88 o 
   0  10   5   199044.88   193369.97   1501.62 o 
   3  10   5    17668.16    18103.51    488.54 o 
   6  10   5    23766.77    22417.05    589.94 o 
   9  10   5     7790.05     8236.71    403.65 o 
 -20  11   5    78841.02    77505.65   1455.46 o 
 -17  11   5    16831.16    16768.05    655.84 o 
 -14  11   5    99205.78    99843.81   1235.23 o 
 -11  11   5   135438.47   139178.73   1491.45 o 
  -8  11   5     7516.17     7680.17    374.89 o 
  -5  11   5   520366.72   517505.94   4843.67 o 
  -2  11   5    67631.76    68726.55    852.71 o 
   1  11   5   595729.19   587502.75   3682.57 o 
   4  11   5    55152.00    54125.46   1466.74 o 
   7  11   5   193011.17   186115.47   1945.29 o 
  10  11   5    46345.07    44753.36   1136.60 o 
 -22  12   5    28414.07    28995.32    907.71 o 
 -19  12   5    59961.95    58074.63   1177.84 o 
 -16  12   5    13971.03    13782.13    471.77 o 
 -13  12   5    64123.82    62643.84   1235.98 o 
 -10  12   5   170953.64   175201.11   1744.99 o 
  -7  12   5    25655.91    25923.16    521.67 o 
  -4  12   5   229180.56   228111.23   2594.45 o 
  -1  12   5    32347.34    32515.62    836.11 o 
   2  12   5    52288.79    48446.60    939.76 o 
   5  12   5    24941.02    24563.08    654.30 o 
   8  12   5    10439.76    10316.36    481.13 o 
  11  12   5    65760.58    62629.41   1401.82 o 
 -24  13   5    26582.73    26173.62   1077.49 o 
 -21  13   5    13102.29    13558.90    609.81 o 
 -18  13   5    32074.20    32091.98    858.94 o 
 -15  13   5    10985.34    11178.41    371.68 o 
 -12  13   5     1660.57     1583.08    463.44 o 
  -9  13   5   519010.22   519818.47   4058.09 o 
  -6  13   5    16393.95    17444.77    469.02 o 
  -3  13   5   546160.63   541705.75   3304.81 o 
   0  13   5    40461.62    40117.12    843.20 o 
   3  13   5   347718.44   336395.91   2629.51 o 
   6  13   5    51286.13    50829.29   1058.03 o 
   9  13   5   120983.10   118841.44   1714.45 o 
  12  13   5    41549.85    40639.39   1369.59 o 
 -26  14   5    78820.66    77395.46   1925.49 o 
 -23  14   5    40555.08    40767.91   1282.04 o 
 -20  14   5     6291.30     6002.99    422.73 o 
 -17  14   5    78648.80    76098.35   1276.03 o 
 -14  14   5    16874.01    16456.15    591.00 o 
 -11  14   5    83235.33    83442.61   1638.80 o 
  -8  14   5   186523.94   190388.81   2039.71 o 
  -5  14   5    76475.90    78252.20   1140.28 o 
  -2  14   5    76780.59    73598.26   1213.87 o 
   1  14   5    64762.48    65132.54   1276.44 o 
   4  14   5    16014.00    15015.11    581.95 o 
   7  14   5    14446.60    16254.58    745.02 o 
  10  14   5    17080.04    17902.17    979.93 o 
  13  14   5    75192.56    75670.33   1941.34 o 
 -28  15   5     8324.95     9887.08    751.68 o 
 -25  15   5    28485.89    29597.44   1302.89 o 
 -22  15   5    32211.55    33285.24   1120.40 o 
 -19  15   5      585.91     2033.54    463.27 o 
 -16  15   5     8488.10    10072.98    469.89 o 
 -13  15   5   399073.84   390651.47   3823.13 o 
 -10  15   5    21115.21    22052.33    604.34 o 
  -7  15   5   403213.28   406496.63   3962.17 o 
  -4  15   5    37801.89    37571.79    883.28 o 
  -1  15   5   579584.44   574702.81   4900.04 o 
   2  15   5    44339.66    43722.02    978.09 o 
   5  15   5   259904.80   252683.91   3081.15 o 
   8  15   5    40222.39    38798.14   1205.04 o 
  11  15   5    81127.18    81949.20   2005.18 o 
  14  15   5     8048.70     7719.75    711.70 o 
 -30  16   5    95797.85    94895.70   2554.74 o 
 -27  16   5    20373.74    19751.63    998.43 o 
 -24  16   5    93367.60    92620.82   1982.93 o 
 -21  16   5    56913.24    57523.55   1109.31 o 
 -18  16   5     1014.67     1437.78    156.17 o 
 -15  16   5    38679.66    35930.71    829.76 o 
 -12  16   5    29184.47    29028.16    724.36 o 
  -9  16   5    64486.88    64186.25   1116.47 o 
  -6  16   5   112646.52   114679.08   1532.31 o 
  -3  16   5    94209.47    96801.79   1281.34 o 
   0  16   5    45003.89    43726.17   1103.90 o 
   3  16   5   100952.45   102425.05   2392.41 o 
   6  16   5     3556.09     3555.16    405.87 o 
   9  16   5   121779.46   121989.41   2439.54 o 
  12  16   5    41693.96    41684.41   1749.23 o 
  15  16   5    90351.59    87204.59   2479.23 o 
 -32  17   5       67.62      816.18    517.67 o 
 -29  17   5    50174.59    52282.43   1865.27 o 
 -26  17   5     1029.41     1398.95    381.21 o 
 -23  17   5       64.21     1037.86    324.00 o 
 -20  17   5     1100.63     2003.92    464.49 o 
 -17  17   5    92816.50    86988.20   2063.34 o 
 -14  17   5    57340.14    55758.29   1460.48 o 
 -11  17   5   372449.22   366865.72   3353.41 o 
  -8  17   5    34099.67    34887.91   1278.72 o 
  -5  17   5   495179.66   473642.03   5847.98 o 
  -2  17   5    25889.06    26777.71    698.41 o 
   1  17   5   420655.38   407564.75   3557.07 o 
   4  17   5    35291.32    35609.04   1712.82 o 
   7  17   5   200485.31   193355.61   3133.51 o 
  10  17   5    11977.78    11648.92    857.44 o 
  13  17   5    33508.34    31981.30   1350.10 o 
 -31  18   5    10169.64     9776.48    894.01 o 
 -28  18   5   117951.73   112825.53   2749.21 o 
 -25  18   5    47764.16    47684.04   1414.31 o 
 -22  18   5    29703.15    29539.84    956.07 o 
 -19  18   5    25458.13    25677.64   1160.85 o 
 -16  18   5     6348.68     6825.42    553.89 o 
 -13  18   5    75307.64    73317.80   1138.37 o 
 -10  18   5    29268.54    29109.98    789.90 o 
  -7  18   5    16353.00    14843.00    670.86 o 
  -4  18   5   120536.63   117325.88   1334.60 o 
  -1  18   5   123876.10   122508.44   1685.66 o 
   2  18   5    12090.33    12286.63    599.50 o 
   5  18   5   103185.57    99216.02   1843.91 o 
   8  18   5      869.28     1245.33    420.16 o 
  11  18   5   109821.66   104314.89   2622.36 o 
  14  18   5    80217.12    76798.64   2344.97 o 
 -30  19   5       27.87      542.00    487.03 o 
 -27  19   5    24053.36    23235.88   1232.26 o 
 -24  19   5    11513.48     9894.18    712.96 o 
 -21  19   5    28526.98    26315.84    951.69 o 
 -18  19   5    16614.42    17772.58    823.93 o 
 -15  19   5   277013.66   270963.38   3416.33 o 
 -12  19   5    64107.14    62267.59   1137.58 o 
  -9  19   5   584483.56   580210.75  11049.16 o 
  -6  19   5    37874.18    38021.86   1475.70 o 
  -3  19   5   624308.25   605829.50   5926.00 o 
   0  19   5    44083.61    43982.72    981.93 o 
   3  19   5   258587.66   251896.09   2841.99 o 
   6  19   5     1655.26     2020.09    439.99 o 
   9  19   5   117869.29   118308.11   2748.44 o 
  12  19   5     7865.21     7541.69    825.38 o 
 -29  20   5    20695.04    20807.62   1216.67 o 
 -26  20   5    83217.55    83007.70   2000.36 o 
 -23  20   5    42525.77    44244.46   1422.41 o 
 -20  20   5    54336.74    51682.11   1323.74 o 
 -17  20   5    43479.96    44039.37   1287.75 o 
 -14  20   5    21550.57    22198.37    995.11 o 
 -11  20   5    44230.99    43556.83    984.92 o 
  -8  20   5    51260.48    54378.75   2418.67 o 
  -5  20   5    52641.98    55510.73   1605.75 o 
  -2  20   5    30794.88    31594.44    999.83 o 
   1  20   5    72390.60    73916.43   2407.33 o 
   4  20   5     2073.51     1526.07    343.55 o 
   7  20   5   153124.19   149773.05   2827.33 o 
  10  20   5    23015.41    23272.16   1165.61 o 
 -31  21   5    27595.17    29977.15   1507.39 o 
 -28  21   5    17263.96    15612.04   1064.12 o 
 -25  21   5     1425.31     1623.81    409.16 o 
 -22  21   5    25424.34    23798.73   1055.66 o 
 -19  21   5    42944.96    44042.36   1424.12 o 
 -16  21   5    81113.49    78889.30   1971.31 o 
 -13  21   5   321801.34   275860.84  16154.32 o 
 -10  21   5    97974.35    98079.33   2155.36 o 
  -7  21   5   550825.06   543907.19   7137.63 o 
  -4  21   5    18283.03    18943.14    754.91 o 
  -1  21   5   380775.53   379444.88   3981.80 o 
   2  21   5    25775.38    25240.40    946.25 o 
   5  21   5   196627.48   190651.53   3180.26 o 
   8  21   5       74.70      259.39    336.33 o 
 -30  22   5   155491.38   156404.63   3426.11 o 
 -27  22   5    35762.13    39614.99   1632.84 o 
 -24  22   5    80710.95    83278.27   2027.07 o 
 -21  22   5    46860.45    43575.19   1426.93 o 
 -18  22   5    10092.09     9164.28    685.19 o 
 -15  22   5    15169.15    16166.31    988.99 o 
 -12  22   5    16456.20    15844.81    449.03 o 
  -9  22   5    33935.47    33331.02   1059.50 o 
  -6  22   5    57202.53    53773.38   1142.96 o 
  -3  22   5    87732.88    89653.58   2435.09 o 
   0  22   5    23784.53    23674.43    961.24 o 
   3  22   5    80062.18    79671.61   1749.03 o 
   6  22   5     5783.14     5158.12    519.33 o 
   9  22   5   119540.55   118623.97   2662.03 o 
 -29  23   5    22621.72    22009.96   1301.19 o 
 -26  23   5    25749.34    24188.42   1137.20 o 
 -23  23   5    18712.60    19031.30   1039.86 o 
 -20  23   5    45212.24    46108.18   1452.95 o 
 -17  23   5   143620.72   140816.28   2535.12 o 
 -14  23   5    95112.52    94473.58   2117.92 o 
 -11  23   5   392040.72   395859.19   6277.24 o 
  -8  23   5   101950.56    94340.20   2340.37 o 
  -5  23   5   416512.75   434067.47   6286.32 o 
  -2  23   5     4901.20     4978.46    569.73 o 
   1  23   5   253782.55   255051.22   3549.09 o 
   4  23   5     4272.61     3966.26    485.58 o 
   7  23   5    34543.17    37464.53   1308.53 o 
 -28  24   5   133908.17   139467.58   3182.68 o 
 -25  24   5    17979.64    19253.09   1040.08 o 
 -22  24   5    24269.40    26904.40   1158.08 o 
 -19  24   5    34534.11    31667.55   1212.27 o 
 -16  24   5      167.51      709.28    348.13 o 
 -13  24   5     9321.90    10308.39    789.16 o 
 -10  24   5    14851.99    15655.29   1454.21 o 
  -7  24   5    78879.73    78942.57   3143.61 o 
  -4  24   5    30112.23    30305.28   1676.99 o 
  -1  24   5    52569.40    52436.75   2224.04 o 
   2  24   5     1490.19     1964.38    486.45 o 
   5  24   5   102940.96   103036.88   2435.69 o 
 -30  25   5    22547.37    23044.53   1361.57 o 
 -27  25   5       30.45      374.35    408.71 o 
 -24  25   5    35442.94    38293.38   1422.59 o 
 -21  25   5    57198.20    57894.61   2004.94 o 
 -18  25   5   136516.11   134610.00   2550.12 o 
 -15  25   5   152204.09   153761.55   2871.66 o 
 -12  25   5    81563.59    82964.79   3399.26 o 
  -9  25   5   306838.78   292804.41  10177.19 o 
  -6  25   5    46741.77    45766.20   2414.20 o 
  -3  25   5   215887.77   213614.61   4690.47 o 
   0  25   5      292.06     -413.53    555.08 o 
   3  25   5    97360.34   101974.45   2648.34 o 
 -29  26   5    15468.81    17377.20   1188.07 o 
 -26  26   5    75078.98    74698.98   2056.94 o 
 -23  26   5     6513.76     6598.57    644.67 o 
 -20  26   5    16233.04    16899.36    933.95 o 
 -17  26   5     2502.77     3612.73    589.50 o 
 -14  26   5     8558.16     8642.94    927.22 o 
 -11  26   5     7372.74     8412.96   1196.97 o 
  -8  26   5    37011.16    32300.80   2085.67 o 
  -5  26   5    58128.67    55211.14   2321.21 o 
  -2  26   5    28894.71    30038.78   1739.41 o 
   1  26   5   100489.67    99620.45   4905.27 o 
 -28  27   5    45611.50    46401.35   1848.68 o 
 -25  27   5     4382.97     3411.32    550.97 o 
 -22  27   5   110177.29   109556.80   2434.29 o 
 -19  27   5   111829.78   112750.87   2389.10 o 
 -16  27   5    71590.17    76271.40   2665.20 o 
 -13  27   5   178025.06   185443.72   5386.12 o 
 -10  27   5    48447.96    50127.51   2759.17 o 
  -7  27   5   207576.13   215499.52   4834.22 o 
  -4  27   5     9315.93    10681.55   1119.89 o 
  -1  27   5   124279.19   127242.32   3669.20 o 
 -27  28   5      972.72     1159.70    461.27 o 
 -24  28   5    56229.59    54420.57   1750.51 o 
 -21  28   5     2929.36     4071.83    580.46 o 
 -18  28   5      130.17      -77.63    365.65 o 
 -15  28   5      153.75      310.50   1392.02 o 
 -12  28   5    15210.26    15434.74   1612.93 o 
  -9  28   5    11087.19    11522.83   1112.75 o 
  -6  28   5    13365.86    14537.71   1275.10 o 
  -3  28   5    30596.41    30548.71   1820.73 o 
 -26  29   5    83603.11    79507.13   2186.56 o 
 -23  29   5    38098.83    38204.91   1468.27 o 
 -20  29   5    92806.09    93624.20   2707.56 o 
 -17  29   5   104913.20   116855.95   4276.88 o 
 -14  29   5    41319.83    41967.39   3215.98 o 
 -11  29   5   152264.28   149054.53   4996.09 o 
  -8  29   5    16194.13    18082.30   1511.54 o 
  -5  29   5   124945.16   129628.35   3782.06 o 
 -25  30   5        2.97     -504.32    485.38 o 
 -22  30   5     7814.70     7598.57   1008.99 o 
 -19  30   5     1694.81     1813.10    819.81 o 
 -16  30   5    13555.05    11767.26   1472.23 o 
 -13  30   5      283.27      595.09    820.14 o 
 -10  30   5    19158.95    19234.95   1271.66 o 
  -7  30   5     7699.32     9016.16   1592.71 o 
 -21  31   5    40079.50    41963.74   2202.66 o 
 -18  31   5    67476.88    72492.16   3461.91 o 
 -15  31   5    99369.27   107861.73   6566.97 o 
 -12  31   5    38703.47    40244.30   3133.35 o 
  -9  31   5    90818.84    91928.52   3114.16 o 
 -17  32   5     6226.00     6117.95   1230.61 o 
 -14  32   5     8127.91     8482.75   1960.15 o 
   0   0   6   447396.72   446378.19   5382.72 o 
   1   1   6    31835.79    32983.07    658.20 o 
  -1   2   6   110993.27   112568.71   1282.43 o 
   2   2   6   315276.44   315552.66   2597.71 o 
  -3   3   6    18686.40    19411.43    504.96 o 
   0   3   6    76566.81    74381.35   1017.49 o 
   3   3   6     4680.60     5192.22    316.71 o 
  -5   4   6   155648.30   155205.89   1748.51 o 
  -2   4   6   335469.09   334508.97   2541.03 o 
   1   4   6    54233.88    53769.97    989.72 o 
   4   4   6   284490.16   285876.38   2279.70 o 
  -7   5   6     3176.86     3713.17    259.48 o 
  -4   5   6    10528.33    10826.98    442.87 o 
  -1   5   6     2622.78     3230.04    249.18 o 
   2   5   6   264736.13   272332.28   2394.60 o 
   5   5   6    19509.09    19451.25    533.35 o 
  -9   6   6   374121.19   375524.50   2694.98 o 
  -6   6   6   224421.11   224826.91   2320.13 o 
  -3   6   6   186162.02   190362.89   1781.14 o 
   0   6   6   379910.81   384733.16   2835.15 o 
   3   6   6      612.51     1279.84    151.38 o 
   6   6   6   144936.64   145701.50   1495.39 o 
 -11   7   6    27577.10    28398.86    580.56 o 
  -8   7   6    10908.71    11763.01    423.06 o 
  -5   7   6     1926.83     1823.07    181.09 o 
  -2   7   6    68779.34    71489.38    939.20 o 
   1   7   6    14707.58    15942.27    476.74 o 
   4   7   6   383250.22   386678.75   2729.95 o 
   7   7   6     6683.18     6878.68    280.60 o 
 -13   8   6   423785.81   426715.41   2982.83 o 
 -10   8   6   113259.62   115068.59   1337.77 o 
  -7   8   6   234567.98   234359.31   1707.72 o 
  -4   8   6   306136.47   314974.84   3347.19 o 
  -1   8   6    86572.57    84863.55   1111.41 o 
   2   8   6   174334.77   171829.55   1582.92 o 
   5   8   6    13501.53    13887.46    395.17 o 
   8   8   6    58446.77    56548.43    872.96 o 
 -15   9   6    55433.83    55097.66    862.13 o 
 -12   9   6     1652.53     1990.07    210.69 o 
  -9   9   6    12955.40    13271.46    300.91 o 
  -6   9   6     1867.05     2674.45    187.28 o 
  -3   9   6     7683.77     8285.11    357.77 o 
   0   9   6   176120.63   173126.97   2547.63 o 
   3   9   6    83039.85    82316.13    994.03 o 
   6   9   6   306664.06   306129.38   2527.35 o 
   9   9   6    85172.25    83532.75   1137.04 o 
 -17  10   6   517982.81   510246.56   3611.76 o 
 -14  10   6   151518.94   151007.16   1677.18 o 
 -11  10   6   384148.19   379544.22   2983.30 o 
  -8  10   6   156467.66   155492.17   2555.33 o 
  -5  10   6   210265.38   210987.53   1784.21 o 
  -2  10   6   218096.00   219130.92   1811.37 o 
   1  10   6     8475.47     7823.79    320.47 o 
   4  10   6    17547.16    16009.64    520.40 o 
   7  10   6    26634.48    27066.50    649.74 o 
  10  10   6    48247.99    48211.43   1068.19 o 
 -19  11   6    33269.63    34799.23    860.42 o 
 -16  11   6    57792.21    58288.11   1390.34 o 
 -13  11   6    42540.57    44323.04    804.00 o 
 -10  11   6     2865.18     3017.11    471.96 o 
  -7  11   6     1689.79     2110.80    220.81 o 
  -4  11   6    14835.36    16181.69    762.30 o 
  -1  11   6    43985.58    44165.74    767.36 o 
   2  11   6   249188.14   246137.67   2332.33 o 
   5  11   6    75301.15    76591.20   1142.17 o 
   8  11   6   384576.44   380092.16   3055.04 o 
  11  11   6    23531.53    23090.59   1073.79 o 
 -21  12   6   432868.03   418900.66   4626.99 o 
 -18  12   6    53474.75    53435.12   1276.60 o 
 -15  12   6   631045.69   618987.38   5407.06 o 
 -12  12   6   112089.56   111945.24   1740.37 o 
  -9  12   6   350164.00   342307.53   3975.52 o 
  -6  12   6   110373.79   112422.53   1367.77 o 
  -3  12   6    70553.52    67534.63    949.95 o 
   0  12   6    25308.22    25716.20    706.12 o 
   3  12   6     3045.14     2253.06    471.72 o 
   6  12   6    31076.62    30713.90    727.82 o 
   9  12   6    35590.28    33776.08   1039.00 o 
  12  12   6    37391.50    37910.89   1323.88 o 
 -23  13   6    57457.53    58249.45   1701.81 o 
 -20  13   6    74477.94    72237.14   1604.56 o 
 -17  13   6    56963.04    58475.96   1021.14 o 
 -14  13   6    46259.76    49325.24   1336.24 o 
 -11  13   6    51520.18    49461.89   1159.57 o 
  -8  13   6     7205.65     7172.98    674.62 o 
  -5  13   6    18737.02    19320.11    573.67 o 
  -2  13   6   161369.11   162140.39   2081.75 o 
   1  13   6    63781.65    64414.60   1269.29 o 
   4  13   6   195972.41   195352.39   1995.19 o 
   7  13   6    48086.37    47003.29    967.13 o 
  10  13   6   283490.75   285330.59   3899.81 o 
  13  13   6     7281.74     7773.83    675.31 o 
 -25  14   6   297917.00   293302.31   4634.26 o 
 -22  14   6    52796.77    53407.66   1446.83 o 
 -19  14   6   400957.22   404290.69   3438.42 o 
 -16  14   6   139331.02   137093.89   1902.89 o 
 -13  14   6   551452.88   552156.94   5152.79 o 
 -10  14   6   158063.20   157594.25   2007.13 o 
  -7  14   6   134212.86   135482.81   1513.03 o 
  -4  14   6    19418.87    18563.20    449.29 o 
  -1  14   6     6424.64     6470.66    402.46 o 
   2  14   6    24358.87    24273.91    814.04 o 
   5  14   6    15415.54    16812.73    745.11 o 
   8  14   6     1776.90     1695.82    435.89 o 
  11  14   6   100467.27    98788.08   2214.05 o 
  14  14   6      883.09     1724.42    529.48 o 
 -27  15   6    73167.44    70232.73   2165.17 o 
 -24  15   6    36007.24    35526.30   1476.87 o 
 -21  15   6    53130.38    56948.08   1388.58 o 
 -18  15   6    40503.13    40926.87   1054.38 o 
 -15  15   6    14288.51    15082.89    671.29 o 
 -12  15   6    33189.40    34706.40    867.94 o 
  -9  15   6    88036.35    86068.66   1506.08 o 
  -6  15   6     8960.60     9752.34    657.51 o 
  -3  15   6    56227.12    55274.64   1021.94 o 
   0  15   6    90768.41    90845.59   1557.42 o 
   3  15   6    42883.44    42028.69   1072.90 o 
   6  15   6   194801.98   193397.52   3063.21 o 
   9  15   6      946.37     1335.41    378.46 o 
  12  15   6   141751.80   137249.11   3069.43 o 
  15  15   6      214.06      601.58    509.20 o 
 -29  16   6   146224.86   144588.56   3262.56 o 
 -26  16   6    13836.17    15390.96   1138.12 o 
 -23  16   6   350217.16   347088.63   5006.61 o 
 -20  16   6    50100.61    48976.34   1040.73 o 
 -17  16   6   501193.34   494995.91   4843.08 o 
 -14  16   6    17504.22    18368.94    627.21 o 
 -11  16   6   232508.33   234147.20   2762.34 o 
  -8  16   6    44151.16    44281.99   1404.27 o 
  -5  16   6    62760.46    60583.18    964.12 o 
  -2  16   6     4994.30     5339.85    343.02 o 
   1  16   6     9590.25     9938.20    494.26 o 
   4  16   6     2889.04     2403.96    396.00 o 
   7  16   6    76543.94    74509.54   1886.39 o 
  10  16   6      648.38      600.56    418.55 o 
  13  16   6    98923.90    96497.48   2609.78 o 
 -28  17   6    10318.09    10115.90   1045.79 o 
 -25  17   6    50682.06    49582.66   1773.50 o 
 -22  17   6    40284.47    40053.34   1545.05 o 
 -19  17   6    39485.55    40320.29   1488.38 o 
 -16  17   6   105429.65   105978.48   1567.47 o 
 -13  17   6    76361.59    76036.05   1312.70 o 
 -10  17   6     3681.86     5139.85    737.28 o 
  -7  17   6    55627.52    54564.98   1403.22 o 
  -4  17   6     9861.86    10252.48    422.72 o 
  -1  17   6    27799.89    27567.25    770.59 o 
   2  17   6   131202.72   127805.63   1782.01 o 
   5  17   6    30933.28    31212.72   1199.04 o 
   8  17   6   117088.75   118153.40   3188.75 o 
  11  17   6     1157.51     1640.46    484.62 o 
 -30  18   6     7220.96     8738.23    896.28 o 
 -27  18   6   225193.05   221072.03   4058.74 o 
 -24  18   6    23249.37    23521.61   1232.18 o 
 -21  18   6   355672.19   349321.41   4961.32 o 
 -18  18   6    38736.05    37781.26   1226.63 o 
 -15  18   6   308789.88   300830.38   3152.78 o 
 -12  18   6     5654.92     6903.93    577.19 o 
  -9  18   6   151183.86   152430.56   4267.43 o 
  -6  18   6     3424.99     3857.52    447.60 o 
  -3  18   6     5951.78     5735.56    322.78 o 
   0  18   6     1044.69      978.86    282.58 o 
   3  18   6    44128.93    43955.09   1600.75 o 
   6  18   6     6258.13     6881.20    655.74 o 
   9  18   6   126923.18   120866.59   2593.42 o 
  12  18   6      222.30      764.01    526.69 o 
 -29  19   6    31233.86    32707.21   1555.10 o 
 -26  19   6    38936.91    37935.47   1603.63 o 
 -23  19   6    23108.34    24406.73   1233.56 o 
 -20  19   6    29036.34    31721.98   1357.51 o 
 -17  19   6    44049.47    44462.11   1325.56 o 
 -14  19   6    94996.02    96055.85   1564.27 o 
 -11  19   6    25611.28    25445.05   1040.43 o 
  -8  19   6      112.48      412.59    361.94 o 
  -5  19   6    67919.29    65585.40   1594.39 o 
  -2  19   6    29710.66    30897.10   1105.76 o 
   1  19   6    27549.39    26476.76    867.08 o 
   4  19   6    82118.42    80401.27   1989.83 o 
   7  19   6     1597.95     1429.30    435.45 o 
  10  19   6    45165.57    46173.29   1652.82 o 
 -28  20   6    13128.52    14399.43   1058.49 o 
 -25  20   6   249299.61   256517.02   4343.42 o 
 -22  20   6    17917.23    18983.59   1101.16 o 
 -19  20   6   328039.78   331316.88   4743.77 o 
 -16  20   6     1952.13     2272.62    466.11 o 
 -13  20   6   208633.84   208369.03   2564.21 o 
 -10  20   6      500.28      713.91    261.32 o 
  -7  20   6    28325.15    27478.83   1785.85 o 
  -4  20   6     8122.13     7866.14    413.49 o 
  -1  20   6    35695.29    33810.59    984.62 o 
   2  20   6    11360.78    11495.94    653.99 o 
   5  20   6    75462.92    72978.59   1952.07 o 
   8  20   6    15314.04    14512.51    937.17 o 
 -27  21   6    22211.06    21444.81   1243.65 o 
 -24  21   6    43760.69    42583.03   1661.93 o 
 -21  21   6    21277.62    21093.69   1153.73 o 
 -18  21   6   150099.41   152628.36   3620.10 o 
 -15  21   6     8378.44     8294.49    691.07 o 
 -12  21   6    61170.88    62252.92   1235.25 o 
  -9  21   6    27480.12    25640.04   1764.79 o 
  -6  21   6     5421.95     5204.47    773.52 o 
  -3  21   6    27853.16    27720.86   1138.54 o 
   0  21   6    48351.14    46101.39   1611.14 o 
   3  21   6     6961.64     7194.79    828.99 o 
   6  21   6    44291.03    46638.09   1920.29 o 
 -29  22   6   143727.00   144006.42   3307.24 o 
 -26  22   6     9800.40    10205.81    918.18 o 
 -23  22   6   273324.75   278050.66   4488.80 o 
 -20  22   6     8865.04    10387.72    828.47 o 
 -17  22   6   186918.28   196222.75   3415.45 o 
 -14  22   6     1772.93     2145.54    421.44 o 
 -11  22   6   101846.16   104787.01   1680.48 o 
  -8  22   6    27547.41    25224.13   1793.09 o 
  -5  22   6     1405.45     1958.29    539.94 o 
  -2  22   6    54996.03    55315.58   1858.84 o 
   1  22   6    68308.88    65651.28   2000.55 o 
   4  22   6    23256.11    23255.04   1145.78 o 
   7  22   6   102593.07   102047.02   2474.16 o 
 -28  23   6    45362.79    44803.18   1820.97 o 
 -25  23   6     7850.33     7393.16    813.14 o 
 -22  23   6    95941.90    98688.85   2514.58 o 
 -19  23   6     5260.29     4658.34    590.81 o 
 -16  23   6    83694.79    87586.60   2161.31 o 
 -13  23   6    18042.24    18908.13    937.70 o 
 -10  23   6    33167.54    32689.41   2068.16 o 
  -7  23   6    51669.66    50481.95   2343.57 o 
  -4  23   6      580.23      430.02    614.77 o 
  -1  23   6    11598.59    12019.54    868.06 o 
   2  23   6    11986.71    12292.43    940.05 o 
   5  23   6      107.37      813.03    488.96 o 
 -27  24   6   140011.45   136124.53   3177.50 o 
 -24  24   6    10078.83    12245.56    970.38 o 
 -21  24   6   168867.64   176659.98   3427.94 o 
 -18  24   6      332.67      -64.38    409.15 o 
 -15  24   6   109045.64   112068.52   3216.73 o 
 -12  24   6     9625.54     8121.91    895.59 o 
  -9  24   6    24342.29    22000.98   1747.20 o 
  -6  24   6    90827.02    85780.12   2766.55 o 
  -3  24   6    19791.10    21358.44   1502.34 o 
   0  24   6    82700.71    80520.05   2269.37 o 
   3  24   6    64270.35    60496.56   2034.64 o 
 -26  25   6    75789.62    73266.27   2291.71 o 
 -23  25   6      887.62      713.73    618.24 o 
 -20  25   6   118121.48   118862.12   2745.84 o 
 -17  25   6    10815.50    10329.41    791.75 o 
 -14  25   6    51751.83    51812.67   2896.98 o 
 -11  25   6    39764.05    37563.11   1868.45 o 
  -8  25   6    30943.62    29990.61   1662.13 o 
  -5  25   6    13856.92    16591.99   1372.49 o 
  -2  25   6     2671.98     2121.80    630.52 o 
   1  25   6    17585.07    18011.84   1144.97 o 
 -25  26   6   135882.83   143727.42   3250.98 o 
 -22  26   6     3691.88     3274.72    588.76 o 
 -19  26   6   129321.52   129120.53   2829.20 o 
 -16  26   6    18651.51    18963.83   1401.79 o 
 -13  26   6    36670.92    38087.60   1902.33 o 
 -10  26   6    94152.74    90104.73   2984.74 o 
  -7  26   6     6460.48     5892.22   1050.98 o 
  -4  26   6    93984.31    89537.13   3120.80 o 
  -1  26   6    28747.53    26583.46   1753.98 o 
 -24  27   6   101212.38   105605.08   2742.41 o 
 -21  27   6     5932.05     5716.91    678.63 o 
 -18  27   6    92372.26    90600.84   3018.95 o 
 -15  27   6    24511.97    25562.59   1633.02 o 
 -12  27   6    59014.92    57799.83   2417.02 o 
  -9  27   6    31176.66    31600.98   2234.56 o 
  -6  27   6    14368.16    12813.92   1241.27 o 
  -3  27   6    19521.61    17340.00   1456.05 o 
 -23  28   6   103228.11   100379.18   3272.21 o 
 -20  28   6     7881.84     7921.57   1328.52 o 
 -17  28   6    48009.39    47266.26   2222.67 o 
 -14  28   6    45254.07    45312.64   2168.10 o 
 -11  28   6     4290.33     4176.48    986.39 o 
  -8  28   6   126208.77   129734.97   4610.71 o 
  -5  28   6    17209.45    16357.41   1450.47 o 
 -22  29   6   101043.35   101302.89   4646.74 o 
 -19  29   6      434.30      357.08    624.91 o 
 -16  29   6    73663.91    74679.73   2828.66 o 
 -13  29   6    22813.70    23072.58   1992.34 o 
 -10  29   6    30308.75    31111.43   1842.93 o 
  -7  29   6    16040.98    12244.47   1585.94 o 
 -18  30   6    37893.35    36248.58   2029.60 o 
 -15  30   6     6814.11     6704.62   1177.91 o 
 -12  30   6   122364.95   116877.40   5516.79 o 
  -1   1   7    79821.76    80058.42   1140.86 o 
  -3   2   7    11877.38    11935.99    436.60 o 
   0   2   7   566939.88   568809.00   3884.43 o 
  -5   3   7    83400.63    83246.75   1239.44 o 
  -2   3   7    70001.24    71700.08   1073.06 o 
   1   3   7   111314.30   111530.84   1470.27 o 
  -7   4   7     1488.55     1650.07    230.73 o 
  -4   4   7   451623.88   449543.09   3474.97 o 
  -1   4   7    23385.47    22681.73    596.33 o 
   2   4   7   392768.53   391736.53   3077.21 o 
  -9   5   7    24473.99    25601.51    891.57 o 
  -6   5   7    59577.82    60742.75   1098.57 o 
  -3   5   7   144575.83   147331.58   1609.17 o 
   0   5   7    12905.62    12608.95    501.27 o 
   3   5   7   106763.99   106554.30   1518.08 o 
 -11   6   7     6490.45     7184.96    330.13 o 
  -8   6   7   206880.08   210694.78   1920.25 o 
  -5   6   7     1477.86     2369.77    236.62 o 
  -2   6   7   404878.44   407836.63   3071.54 o 
   1   6   7    18317.29    19047.15    617.83 o 
   4   6   7   259910.55   261056.00   3396.57 o 
 -13   7   7    15296.02    15523.40    516.41 o 
 -10   7   7    68114.96    68030.39   1012.93 o 
  -7   7   7   111637.41   114756.49   1620.14 o 
  -4   7   7    44309.33    44096.47    812.44 o 
  -1   7   7   181773.95   182916.41   1919.50 o 
   2   7   7     3301.70     3740.57    311.11 o 
   5   7   7   207102.88   206907.38   1982.92 o 
 -15   8   7    20359.73    20457.71    530.62 o 
 -12   8   7   222957.75   220593.66   1953.03 o 
  -9   8   7     2077.47     1855.05    231.89 o 
  -6   8   7   167806.05   170919.69   4166.48 o 
  -3   8   7     3954.74     4212.49    283.81 o 
   0   8   7   262019.47   258144.28   2580.70 o 
   3   8   7      509.67      648.40    152.66 o 
   6   8   7   141977.98   141131.80   1620.36 o 
 -17   9   7    18150.97    19318.78    786.00 o 
 -14   9   7    29120.36    30234.13    822.21 o 
 -11   9   7    79611.02    78421.10   1020.64 o 
  -8   9   7    25575.38    25874.07    679.45 o 
  -5   9   7   142711.88   145179.45   1583.24 o 
  -2   9   7     1366.51     1404.10    207.36 o 
   1   9   7   253916.38   249923.95   2633.95 o 
   4   9   7      552.43     1129.42    165.24 o 
   7   9   7   278250.69   271418.59   2534.75 o 
 -19  10   7      229.06      832.78    295.64 o 
 -16  10   7     7772.50     7938.62    415.07 o 
 -13  10   7     1814.97     1927.16    332.18 o 
 -10  10   7   296441.72   292820.91   3283.00 o 
  -7  10   7     1581.48     1624.88    181.08 o 
  -4  10   7   144523.81   144784.70   1752.44 o 
  -1  10   7     8302.92     8025.28    452.35 o 
   2  10   7   240618.23   239684.58   2481.95 o 
   5  10   7     4140.76     4723.04    316.21 o 
   8  10   7     7963.33     8226.57    575.06 o 
 -21  11   7    76628.59    78007.20   1603.36 o 
 -18  11   7    26836.08    28195.18    885.03 o 
 -15  11   7    38441.63    38447.09    852.08 o 
 -12  11   7      524.11      608.18    272.41 o 
  -9  11   7   138449.86   134781.48   1827.56 o 
  -6  11   7      557.41      641.31    172.34 o 
  -3  11   7   379225.34   381298.44   2709.98 o 
   0  11   7    18297.89    18773.83    603.37 o 
   3  11   7   364847.03   358684.34   3020.88 o 
   6  11   7      693.93     1106.19    228.35 o 
   9  11   7    70250.48    70054.34   1751.64 o 
 -23  12   7      718.18      672.63    438.17 o 
 -20  12   7      189.27      170.86    242.80 o 
 -17  12   7     8870.71     8596.86    573.11 o 
 -14  12   7    56458.04    56963.57   1373.83 o 
 -11  12   7     1307.54     1052.62    288.83 o 
  -8  12   7   209024.56   208935.97   2183.69 o 
  -5  12   7     8527.74     9419.01    476.96 o 
  -2  12   7   184037.72   183348.34   1831.77 o 
   1  12   7    23875.26    25191.34    808.86 o 
   4  12   7    71969.10    70613.38   1396.13 o 
   7  12   7    66652.61    68319.52   1513.08 o 
  10  12   7     3365.12     2940.63    461.96 o 
 -25  13   7    59628.45    60629.85   2025.25 o 
 -22  13   7     6801.47     7810.29    764.43 o 
 -19  13   7     2170.61     2483.53    311.11 o 
 -16  13   7     5921.33     6390.07    523.82 o 
 -13  13   7   109239.32   107815.34   1928.16 o 
 -10  13   7     3849.66     3699.98    343.40 o 
  -7  13   7   301866.13   305659.97   3106.54 o 
  -4  13   7    21318.11    20379.61    532.47 o 
  -1  13   7   395086.44   390808.38   3416.41 o 
   2  13   7      433.78      418.27    251.18 o 
   5  13   7   154321.41   150553.33   2180.71 o 
   8  13   7     6420.81     6245.51    537.84 o 
  11  13   7    56549.88    55305.78   3201.01 o 
 -27  14   7     3100.22     3679.65    628.13 o 
 -24  14   7    30977.53    32310.29   1472.88 o 
 -21  14   7     1975.94     2421.81    489.28 o 
 -18  14   7      185.47      411.98    433.77 o 
 -15  14   7      148.91      383.95    305.52 o 
 -12  14   7    71137.87    69596.20   1355.30 o 
  -9  14   7     2651.20     3183.27    445.19 o 
  -6  14   7   233919.06   232233.30   2442.06 o 
  -3  14   7    34583.92    33193.80   1006.13 o 
   0  14   7    83483.43    82464.45   1358.40 o 
   3  14   7    51991.89    54251.48   1427.63 o 
   6  14   7     3495.90     3185.66    396.54 o 
   9  14   7   107816.71   109465.88   2349.44 o 
  12  14   7    23915.80    23142.63   1273.06 o 
 -26  15   7     9744.15     8208.65   1039.74 o 
 -23  15   7    26455.40    26740.54   1332.15 o 
 -20  15   7      844.45     1093.95    416.17 o 
 -17  15   7    33406.47    34189.28   1065.02 o 
 -14  15   7     8238.03     8470.83    492.99 o 
 -11  15   7   231795.44   228215.36   2952.14 o 
  -8  15   7    29384.97    28582.62    672.15 o 
  -5  15   7   379711.69   377828.94   3719.08 o 
  -2  15   7    15962.97    15672.24    576.45 o 
   1  15   7   303471.59   296960.66   3564.92 o 
   4  15   7    14522.36    14799.61    737.83 o 
   7  15   7   153119.09   145987.48   3476.95 o 
  10  15   7       31.99      266.52    496.03 o 
  13  15   7    19339.52    19789.65   1224.59 o 
 -28  16   7    73849.41    77974.65   2403.49 o 
 -25  16   7     2058.50     1887.52    724.94 o 
 -22  16   7    11628.32    12209.97    918.74 o 
 -19  16   7     5172.16     5266.58    798.35 o 
 -16  16   7     3831.68     3796.11    392.70 o 
 -13  16   7     4806.54     4196.02    371.17 o 
 -10  16   7    88874.91    92135.45   1717.73 o 
  -7  16   7    19768.52    20246.02    610.98 o 
  -4  16   7    36682.42    37428.22   1186.88 o 
  -1  16   7    43561.77    41754.60   1284.77 o 
   2  16   7    28872.66    30151.71   1031.22 o 
   5  16   7    99224.08    96668.98   1932.87 o 
   8  16   7      576.83      713.57    406.70 o 
  11  16   7   116313.05   115122.36   2879.53 o 
 -27  17   7    25947.09    25451.93   1375.38 o 
 -24  17   7     1079.28      869.48    480.86 o 
 -21  17   7       11.72      -74.89    415.13 o 
 -18  17   7    10186.76     8257.69    777.56 o 
 -15  17   7   113191.02   112413.74   1962.11 o 
 -12  17   7    17630.86    17430.46    726.39 o 
  -9  17   7   301825.69   304820.31   4281.60 o 
  -6  17   7    33286.21    32112.27    994.71 o 
  -3  17   7   297756.47   297164.16   3978.36 o 
   0  17   7    29828.66    28862.18   1264.88 o 
   3  17   7   211792.75   206171.61   2939.71 o 
   6  17   7      644.05      705.40    390.23 o 
   9  17   7    48238.93    50121.52   1848.63 o 
 -26  18   7    42465.81    40556.66   1716.27 o 
 -23  18   7      206.89      386.77    490.75 o 
 -20  18   7     5626.82     6324.77    691.19 o 
 -17  18   7      241.97       45.82    404.90 o 
 -14  18   7    13046.88    13710.87    645.84 o 
 -11  18   7     9894.48    10012.81    558.36 o 
  -8  18   7    42493.25    43945.29   2309.78 o 
  -5  18   7    24179.95    26833.34   1010.79 o 
  -2  18   7    31606.97    30916.63   1176.08 o 
   1  18   7    78203.32    75791.12   2378.49 o 
   4  18   7       78.56     -131.39    389.43 o 
   7  18   7   142937.34   140823.22   2822.06 o 
 -25  19   7     7176.83     8203.61    820.34 o 
 -22  19   7    12444.20    11803.12    926.15 o 
 -19  19   7    22311.56    22454.91   1213.39 o 
 -16  19   7    28833.68    29586.86   1306.19 o 
 -13  19   7   123501.84   128559.15   2636.83 o 
 -10  19   7    47242.54    49409.48   1254.09 o 
  -7  19   7   436970.53   422805.63   6491.69 o 
  -4  19   7    34544.28    35469.97   1225.39 o 
  -1  19   7   250200.52   244835.83   3722.69 o 
   2  19   7     3954.60     3945.36    464.47 o 
   5  19   7   180765.17   181016.95   3228.38 o 
   8  19   7     2414.78     2760.31    615.55 o 
 -27  20   7     1250.45     1741.84    567.26 o 
 -24  20   7    34084.21    35213.66   1575.78 o 
 -21  20   7     2709.20     2365.04    535.84 o 
 -18  20   7     1462.14     2126.56    511.26 o 
 -15  20   7     2782.57     2549.73    521.71 o 
 -12  20   7    17782.52    18841.53    805.10 o 
  -9  20   7    12290.47    11798.24    826.81 o 
  -6  20   7    21702.39    22681.14   1384.22 o 
  -3  20   7    32500.48    33629.84   1543.57 o 
   0  20   7     8312.89     8216.69    798.45 o 
   3  20   7   142629.55   139626.73   2777.48 o 
   6  20   7     7646.03     7803.87    751.84 o 
 -26  21   7    20482.81    20066.24   1230.42 o 
 -23  21   7     1361.40     1078.12    575.90 o 
 -20  21   7    51711.90    51460.46   1800.17 o 
 -17  21   7    97790.47    95972.41   2385.48 o 
 -14  21   7    75704.30    77661.97   2018.94 o 
 -11  21   7   227500.39   231131.52   4698.17 o 
  -8  21   7    82427.70    79732.89   1968.93 o 
  -5  21   7   290703.91   285780.50   5266.19 o 
  -2  21   7    18998.96    17512.24    958.24 o 
   1  21   7   161633.42   165847.22   3306.75 o 
   4  21   7     1890.27     1534.95    548.65 o 
 -25  22   7      492.46     -106.88    508.84 o 
 -22  22   7    19995.57    21520.89   1236.28 o 
 -19  22   7      389.09      914.07    488.26 o 
 -16  22   7     2027.38     2418.65    498.52 o 
 -13  22   7     1389.56     1346.05    560.25 o 
 -10  22   7    16677.75    20713.56   1684.17 o 
  -7  22   7    20760.94    20517.53   1369.46 o 
  -4  22   7    32024.49    27193.33   1815.36 o 
  -1  22   7    76305.54    80508.12   2475.33 o 
   2  22   7      829.39      761.05    434.47 o 
 -24  23   7    59434.76    60837.79   2144.28 o 
 -21  23   7    19797.86    18691.76   1132.33 o 
 -18  23   7    96857.49   101075.32   2479.62 o 
 -15  23   7   140679.27   142825.16   3717.26 o 
 -12  23   7    99474.36    98564.83   3477.14 o 
  -9  23   7   262336.66   262179.34   5175.13 o 
  -6  23   7    34126.93    34104.68   1774.95 o 
  -3  23   7   221371.25   217703.39   4188.45 o 
   0  23   7     1044.86     1437.94    669.99 o 
 -23  24   7       87.91      313.46    507.01 o 
 -20  24   7    17907.55    19106.50   1500.36 o 
 -17  24   7       46.15     -815.22    627.01 o 
 -14  24   7     4472.99     3734.13    950.55 o 
 -11  24   7     2930.21     3137.22    707.29 o 
  -8  24   7    13269.28    13944.08   1619.82 o 
  -5  24   7    36825.54    38758.81   1913.84 o 
  -2  24   7     8612.94     9127.47   1125.27 o 
 -22  25   7   144816.25   145229.09   3948.81 o 
 -19  25   7    69561.44    74637.81   2757.30 o 
 -16  25   7   141519.61   148906.02   3916.43 o 
 -13  25   7   176436.52   178888.02   5787.28 o 
 -10  25   7    63349.66    64005.54   2182.71 o 
  -7  25   7   191661.67   189501.92   4466.32 o 
  -4  25   7     8978.95     9999.25   1374.16 o 
 -21  26   7     4257.71     3094.17   1159.54 o 
 -18  26   7      156.59      492.90    575.83 o 
 -15  26   7     1055.92     2100.20    707.81 o 
 -12  26   7     5767.91     5577.48    872.44 o 
  -9  26   7    33387.69    32834.30   1855.15 o 
  -6  26   7     8320.76     5063.23   1102.10 o 
 -20  27   7   133394.31   138368.59   4038.95 o 
 -17  27   7   117025.86   119237.39   3598.27 o 
 -14  27   7    89332.08    87907.81   3074.63 o 
 -11  27   7   187582.27   188216.00   3962.44 o 
  -8  27   7    31491.08    30543.72   2312.64 o 
 -16  28   7     1000.69      359.41    651.92 o 
 -13  28   7     2624.03     2652.27    768.83 o 
   0   1   8    28246.28    29799.90    734.89 o 
  -2   2   8   106038.24   109864.05   1455.00 o 
   1   2   8    14058.76    14107.59    539.81 o 
  -4   3   8      415.95      504.73    214.81 o 
  -1   3   8     3439.81     3503.81    305.57 o 
   2   3   8   115411.73   120168.80   1727.32 o 
  -6   4   8    73259.87    74843.75   1325.72 o 
  -3   4   8   149556.44   148857.23   1826.67 o 
   0   4   8   102008.84   101899.87   1584.62 o 
   3   4   8     2240.95     2213.57    269.26 o 
  -8   5   8    22246.74    21484.06    838.68 o 
  -5   5   8    25988.47    25565.27    761.57 o 
  -2   5   8    20612.43    20978.86    701.65 o 
   1   5   8    14210.59    13391.84    525.58 o 
   4   5   8   119248.01   126125.95   2057.24 o 
 -10   6   8    90288.97    87801.05   1789.15 o 
  -7   6   8   180572.88   181006.08   2295.36 o 
  -4   6   8    75834.28    76222.34   1563.06 o 
  -1   6   8    56160.71    56265.17   1054.44 o 
   2   6   8    73954.89    74809.78   1247.10 o 
   5   6   8      624.50      623.80    195.26 o 
 -12   7   8    41192.79    41832.72   1165.60 o 
  -9   7   8     1852.15     2104.09    349.21 o 
  -6   7   8      176.08      340.77    197.31 o 
  -3   7   8    71155.89    70390.18   1247.71 o 
   0   7   8   103692.87   103719.84   1482.27 o 
   3   7   8    55724.21    56357.31   1070.01 o 
   6   7   8   319214.25   318747.47   3471.75 o 
 -14   8   8    56142.66    56704.92   1305.18 o 
 -11   8   8   399271.34   401966.59   3885.61 o 
  -8   8   8    78755.91    81836.30   1264.76 o 
  -5   8   8   121969.20   123294.16   1751.81 o 
  -2   8   8    54973.98    54314.79   1089.86 o 
   1   8   8    27746.46    26637.43    853.48 o 
   4   8   8    75716.59    76660.12   1444.63 o 
   7   8   8     7572.84     7255.48    516.62 o 
 -16   9   8    75538.13    78507.82   1573.51 o 
 -13   9   8    20665.16    20738.90    766.77 o 
 -10   9   8    27538.94    28847.90    955.14 o 
  -7   9   8    36007.27    37406.48    813.31 o 
  -4   9   8    66283.66    65535.30   1389.31 o 
  -1   9   8    68398.33    66394.49   1229.28 o 
   2   9   8   101565.80   103121.14   1504.35 o 
   5   9   8    41947.87    44091.69   1156.41 o 
   8   9   8   345551.97   351942.50   4734.19 o 
 -18  10   8    18936.07    18228.56    894.56 o 
 -15  10   8   420692.97   416605.56   4772.85 o 
 -12  10   8    36013.16    37063.91    972.00 o 
  -9  10   8   329158.84   330821.09   3018.46 o 
  -6  10   8    61592.63    62934.86   1592.87 o 
  -3  10   8    31921.89    32699.58    815.86 o 
   0  10   8    26966.97    26652.75    771.28 o 
   3  10   8     3528.59     3149.80    596.09 o 
   6  10   8    37124.30    36911.82   1113.06 o 
   9  10   8    75053.23    72016.55   1789.40 o 
 -20  11   8    65123.85    66404.30   1839.19 o 
 -17  11   8    28703.02    28906.20   1097.61 o 
 -14  11   8    41955.75    45696.16   1559.42 o 
 -11  11   8    46535.50    47354.52   1234.70 o 
  -8  11   8      226.58      426.91    180.23 o 
  -5  11   8   106108.39   106862.70   1995.25 o 
  -2  11   8   108364.80   105853.98   1470.37 o 
   1  11   8    98717.30   100062.03   1603.82 o 
   4  11   8   306626.28   306803.66   3799.98 o 
   7  11   8    54624.24    56608.13   1410.92 o 
  10  11   8   226163.30   223516.84   3400.27 o 
 -22  12   8     8435.15     8882.01    848.70 o 
 -19  12   8   351809.16   342755.78   4285.06 o 
 -16  12   8    48182.27    49053.68   1394.85 o 
 -13  12   8   338726.13   342132.97   4088.99 o 
 -10  12   8    27271.80    27420.05    894.70 o 
  -7  12   8   179001.31   180089.52   2179.60 o 
  -4  12   8    17396.92    17326.64    645.35 o 
  -1  12   8    27505.26    27143.57    737.73 o 
   2  12   8    19275.40    20230.27    885.98 o 
   5  12   8    24221.78    24833.38   1085.46 o 
   8  12   8     2284.77     2598.56    422.45 o 
  11  12   8    19787.43    18724.78   1179.86 o 
 -24  13   8    22588.66    23276.22   1321.97 o 
 -21  13   8    78924.80    76577.77   2271.36 o 
 -18  13   8    63196.85    62898.50   1612.10 o 
 -15  13   8    30580.62    29575.58   1090.02 o 
 -12  13   8    33983.00    34712.70   1135.17 o 
  -9  13   8   112498.80   110134.49   2235.05 o 
  -6  13   8    25980.55    25208.78    847.68 o 
  -3  13   8    82133.95    83078.29   1403.19 o 
   0  13   8   114028.35   119866.38   2177.18 o 
   3  13   8    75997.15    74939.99   2121.36 o 
   6  13   8   216921.44   214445.02   2995.25 o 
   9  13   8    29032.79    29017.62   1183.11 o 
  12  13   8   161641.50   157417.27   3477.63 o 
 -23  14   8   292589.56   286567.63   4787.55 o 
 -20  14   8    35827.55    35573.34   1833.42 o 
 -17  14   8   369462.28   373838.91   4388.92 o 
 -14  14   8    27491.57    27538.35   1009.05 o 
 -11  14   8   252079.59   253577.20   3334.10 o 
  -8  14   8    35109.71    33005.55   1075.89 o 
  -5  14   8    31639.62    32400.65    835.56 o 
  -2  14   8     1881.08     1924.18    393.53 o 
   1  14   8     6044.03     5921.68    525.93 o 
   4  14   8    11401.92    11223.97    675.31 o 
   7  14   8    11063.84    12129.91    935.92 o 
  10  14   8     2472.38     2308.83    560.37 o 
 -25  15   8    22337.69    22235.49   1311.88 o 
 -22  15   8    46009.23    46376.07   2148.25 o 
 -19  15   8    23008.19    23657.85   1273.96 o 
 -16  15   8    45843.33    46685.61   1321.94 o 
 -13  15   8    57133.48    58741.65   1470.36 o 
 -10  15   8     1569.54     1660.84    334.13 o 
  -7  15   8   119997.48   118142.28   2048.85 o 
  -4  15   8    34131.92    34191.14   1026.63 o 
  -1  15   8   121887.88   118062.23   2194.16 o 
   2  15   8    89719.30    92792.52   1995.23 o 
   5  15   8    79356.18    75645.91   2403.25 o 
   8  15   8   175779.89   171351.14   3540.45 o 
 -24  16   8    29373.76    30294.31   1520.89 o 
 -21  16   8   319607.34   320443.75   5027.48 o 
 -18  16   8    40387.09    41709.67   1636.51 o 
 -15  16   8   308949.47   314210.13   3845.95 o 
 -12  16   8    19623.61    18799.73    827.13 o 
  -9  16   8   170092.13   173064.61   4688.08 o 
  -6  16   8       30.09      726.28    352.10 o 
  -3  16   8    24338.97    25087.51   1031.10 o 
   0  16   8     2141.02     2022.34    381.11 o 
   3  16   8      951.96     1548.42    390.00 o 
   6  16   8       36.24     -266.58    359.67 o 
   9  16   8    28196.39    25390.86   1389.89 o 
 -23  17   8    19526.51    20425.20   1234.97 o 
 -20  17   8    41524.05    40872.00   1669.89 o 
 -17  17   8    59467.26    56439.75   2056.29 o 
 -14  17   8    13981.67    14550.07    937.35 o 
 -11  17   8    69297.96    70208.72   1579.60 o 
  -8  17   8      468.78      909.02    352.40 o 
  -5  17   8    85109.20    84941.45   2097.95 o 
  -2  17   8    21993.84    23214.65   1135.88 o 
   1  17   8   108283.78   106873.78   2192.97 o 
   4  17   8   114579.09   114266.55   2242.97 o 
   7  17   8    37977.22    38312.98   2256.45 o 
 -22  18   8    30677.55    28431.71   1431.51 o 
 -19  18   8   267782.25   270603.53   4479.92 o 
 -16  18   8    17243.45    18834.89   1100.72 o 
 -13  18   8   207486.44   208646.03   3614.50 o 
 -10  18   8      806.14      890.50    369.97 o 
  -7  18   8    68064.81    70965.48   1896.97 o 
  -4  18   8    16810.87    15384.53   1165.65 o 
  -1  18   8       55.81      -73.05    493.30 o 
   2  18   8     3055.77     3279.84    638.24 o 
   5  18   8    19442.57    19253.11   1040.57 o 
 -24  19   8    38648.00    36930.11   1669.43 o 
 -21  19   8    42288.30    44820.80   1782.15 o 
 -18  19   8    22189.58    21641.39   1205.39 o 
 -15  19   8    55539.41    55884.45   2019.44 o 
 -12  19   8    21453.58    22538.15   1431.48 o 
  -9  19   8   122172.45   120177.38   2512.87 o 
  -6  19   8      307.79      616.38    379.03 o 
  -3  19   8   124124.21   122978.63   3290.13 o 
   0  19   8    66055.49    65119.56   2366.82 o 
   3  19   8    54845.43    54065.82   1538.64 o 
 -23  20   8   242760.67   240852.64   4389.04 o 
 -20  20   8    13548.48    13912.68   1022.63 o 
 -17  20   8   243320.58   250405.27   4202.17 o 
 -14  20   8      491.58      684.25    585.28 o 
 -11  20   8   156685.80   157689.81   4037.44 o 
  -8  20   8     6562.48     6167.99    625.41 o 
  -5  20   8    35217.65    34422.78   1765.76 o 
  -2  20   8    22492.60    22699.86   2343.89 o 
   1  20   8    11870.30    12245.25    998.43 o 
 -22  21   8    30577.34    30136.52   1474.23 o 
 -19  21   8    37935.16    39141.66   1610.42 o 
 -16  21   8    18603.58    19222.50   1572.18 o 
 -13  21   8    67680.55    68200.19   2546.44 o 
 -10  21   8     1700.34     1777.77    524.57 o 
  -7  21   8   128091.19   126720.06   3593.30 o 
  -4  21   8     7080.12     8877.33    997.29 o 
  -1  21   8    74242.21    75196.71   2382.44 o 
 -21  22   8   206285.17   210326.11   4792.14 o 
 -18  22   8     1557.26     1762.02    623.45 o 
 -15  22   8   145046.25   150271.56   3911.49 o 
 -12  22   8     6324.85     6359.98    925.92 o 
  -9  22   8    29994.39    30549.62   1744.30 o 
  -6  22   8    39698.46    39142.06   1940.26 o 
  -3  22   8      240.52     -365.51    711.20 o 
   0  22   8    45836.67    46579.35   1921.30 o 
 -20  23   8    47457.77    50552.75   2654.24 o 
 -17  23   8    50596.03    50924.38   2286.59 o 
 -14  23   8    23437.68    25265.47   1913.95 o 
 -11  23   8    66490.70    66461.71   2241.59 o 
  -8  23   8       58.17     -236.90    587.55 o 
  -5  23   8   112937.20   112860.70   3390.23 o 
 -19  24   8   143552.67   145708.94   3975.31 o 
 -16  24   8     5061.45     4536.21    812.09 o 
 -13  24   8    64501.63    69251.89   2685.95 o 
 -10  24   8    33182.15    31449.87   1569.52 o 
  -7  24   8     2100.85     2186.29   1155.71 o 
 -15  25   8    31282.53    30795.24   2155.94 o 
 -12  25   8     5943.33     4565.30    717.00 o 
  -9  25   8    71286.58    71571.65   2779.77 o 
   0   0   9   545565.00   548404.69   8882.92 o 
   1   1   9    68691.91    68791.56   1586.78 o 
  -1   2   9    21366.24    22193.68    828.36 o 
   2   2   9   434080.16   432033.78   4282.77 o 
  -3   3   9    60256.32    61178.38   1368.14 o 
   0   3   9    62191.07    62151.86   1425.33 o 
   3   3   9    83881.09    83643.28   1644.47 o 
  -5   4   9    27387.66    26761.91   1012.56 o 
  -2   4   9   364067.63   362391.84   3835.38 o 
   1   4   9     7535.47     8381.08    549.13 o 
   4   4   9   348097.41   348984.59   3766.94 o 
  -7   5   9    31363.76    34017.63   1033.15 o 
  -4   5   9    18735.75    18416.81    835.18 o 
  -1   5   9   131641.27   128936.82   2071.81 o 
   2   5   9    29777.07    28313.87    955.37 o 
   5   5   9    72227.95    73519.92   1590.20 o 
  -9   6   9     8753.09     9118.76    573.30 o 
  -6   6   9   314213.16   322070.34   5846.29 o 
  -3   6   9    20263.20    18975.23    927.14 o 
   0   6   9   307936.50   309109.41   3484.12 o 
   3   6   9     3416.51     3463.97    389.81 o 
   6   6   9   141043.14   141510.69   2563.56 o 
 -11   7   9    14309.88    15041.82    759.67 o 
  -8   7   9    44685.68    44573.02   1169.14 o 
  -5   7   9   163910.92   164992.27   2516.94 o 
  -2   7   9     2312.80     1843.03    328.73 o 
   1   7   9    95871.41    95328.69   2163.82 o 
   4   7   9    29413.71    28377.33   1066.34 o 
   7   7   9    40024.32    40523.11   1335.08 o 
 -13   8   9     4222.82     5310.05    566.50 o 
 -10   8   9   187572.09   188987.33   3189.91 o 
  -7   8   9    16855.97    16153.42    736.85 o 
  -4   8   9   287842.59   296530.47   3585.47 o 
  -1   8   9     9358.27     9384.41    569.90 o 
   2   8   9   175116.50   175456.48   2738.31 o 
   5   8   9      112.30      281.91    332.94 o 
   8   8   9    56138.04    56550.52   1615.01 o 
 -15   9   9      253.87       54.44    368.60 o 
 -12   9   9    13806.90    14872.30    859.81 o 
  -9   9   9    43551.00    43312.11   1597.08 o 
  -6   9   9      563.78      486.23    315.77 o 
  -3   9   9   187219.64   189182.28   2726.98 o 
   0   9   9      600.94     1037.61    308.65 o 
   3   9   9    63827.35    64910.49   1610.47 o 
   6   9   9    21140.27    20710.65    871.19 o 
   9   9   9    50192.87    48150.67   1505.27 o 
 -17  10   9     9267.76    10146.26    727.02 o 
 -14  10   9    57809.14    57937.89   1599.14 o 
 -11  10   9    11531.56    10622.24    710.39 o 
  -8  10   9   188835.42   192828.22   2750.28 o 
  -5  10   9     2176.49     1805.84    322.88 o 
  -2  10   9   210725.31   211384.20   2754.75 o 
   1  10   9     1406.92     1728.44    336.09 o 
   4  10   9    74818.46    74711.05   2407.04 o 
   7  10   9    12532.11    12246.48    788.91 o 
  10  10   9     5280.91     3878.88    849.70 o 
 -19  11   9    13551.27    13080.45    996.55 o 
 -16  11   9    10524.71    11207.81    746.11 o 
 -13  11   9     7999.46     8211.85    638.93 o 
 -10  11   9      167.86      367.94    305.66 o 
  -7  11   9   132806.06   131692.66   2392.51 o 
  -4  11   9      315.59      698.65    271.21 o 
  -1  11   9   133528.16   129888.33   2103.21 o 
   2  11   9     9722.34    10412.61   1100.73 o 
   5  11   9    76064.03    79427.66   1743.90 o 
   8  11   9     4842.90     5685.11    694.61 o 
 -21  12   9     3657.01     4892.16    707.78 o 
 -18  12   9    22709.62    23399.56   1333.71 o 
 -15  12   9    11494.51    11494.23    733.64 o 
 -12  12   9    60121.35    59596.82   1596.70 o 
  -9  12   9    23158.96    22034.81    888.03 o 
  -6  12   9   186709.72   189814.89   2895.31 o 
  -3  12   9       96.41      479.13    350.83 o 
   0  12   9   135653.34   137563.09   2211.16 o 
   3  12   9    24084.56    24670.37   1030.98 o 
   6  12   9    13022.07    13554.25    847.21 o 
   9  12   9    80170.22    79691.67   2477.07 o 
 -20  13   9     6828.17     5831.45    751.96 o 
 -17  13   9       28.94      707.66    480.95 o 
 -14  13   9     1241.98     1293.44    354.13 o 
 -11  13   9    42623.11    42964.26   1340.73 o 
  -8  13   9     6494.14     6165.71    558.10 o 
  -5  13   9   171896.25   173629.00   3173.43 o 
  -2  13   9      892.73      427.63    405.30 o 
   1  13   9   132655.64   130797.24   2412.63 o 
   4  13   9     1736.43     1886.75    414.31 o 
   7  13   9    43019.41    40790.07   1430.10 o 
 -19  14   9    11362.68    10273.36   1082.49 o 
 -16  14   9    20509.71    18815.78   1152.28 o 
 -13  14   9    12839.66    13664.23    778.99 o 
 -10  14   9   125784.91   129919.21   2201.76 o 
  -7  14   9     3262.23     3491.79    521.50 o 
  -4  14   9    81310.62    83366.88   2150.03 o 
  -1  14   9    20584.31    20549.09   1007.63 o 
   2  14   9    18088.93    18488.41    920.60 o 
   5  14   9    58571.05    58215.81   1699.98 o 
 -21  15   9     3176.83     3087.95    640.98 o 
 -18  15   9     4068.98     3013.19    600.90 o 
 -15  15   9    25073.88    24728.53   1283.77 o 
 -12  15   9    19301.97    21746.77   1059.28 o 
  -9  15   9   120349.86   121823.05   2380.86 o 
  -6  15   9     3516.97     4720.43    571.61 o 
  -3  15   9   184720.83   180824.58   3324.81 o 
   0  15   9       84.74      539.32    545.04 o 
   3  15   9   105459.22   105054.48   2437.98 o 
   6  15   9    11664.33    11693.34    807.07 o 
 -20  16   9       47.18     -551.49    490.55 o 
 -17  16   9    24811.99    25498.48   1348.57 o 
 -14  16   9    30014.06    28906.74   1365.11 o 
 -11  16   9     4116.94     4179.28    500.37 o 
  -8  16   9    83120.71    86254.70   2194.54 o 
  -5  16   9      221.73      264.01    409.91 o 
  -2  16   9    74449.99    71630.85   2053.31 o 
   1  16   9    47654.04    47857.01   1806.05 o 
   4  16   9     9970.97     9278.72    871.17 o 
 -19  17   9     9557.29    10397.84    934.32 o 
 -16  17   9    38340.36    38127.85   1593.58 o 
 -13  17   9    65915.14    64744.64   2465.84 o 
 -10  17   9    28130.66    26591.06   1375.20 o 
  -7  17   9   137170.33   141257.34   2895.21 o 
  -4  17   9     8162.72     8635.93    771.01 o 
  -1  17   9   219549.77   223088.39   4594.49 o 
   2  17   9       83.79     -306.01    452.82 o 
 -18  18   9     4832.62     3665.01    650.64 o 
 -15  18   9     4207.91     3345.09    753.63 o 
 -12  18   9    15049.41    16723.84   1311.98 o 
  -9  18   9     1265.48     1565.81    592.66 o 
  -6  18   9    42420.63    46160.05   1839.49 o 
  -3  18   9    36483.93    35265.70   1466.27 o 
   0  18   9    27350.83    27466.88   2011.38 o 
 -17  19   9    42385.32    42929.01   2092.74 o 
 -14  19   9    40478.20    38715.12   1951.26 o 
 -11  19   9   130864.70   126281.70   3101.47 o 
  -8  19   9    33492.09    35679.82   2276.11 o 
  -5  19   9   175452.44   179208.39   4262.11 o 
  -2  19   9     2063.18     1713.82    678.56 o 
 -16  20   9     1124.09      975.99   1090.06 o 
 -13  20   9      163.62     -208.31    689.92 o 
 -10  20   9    20694.59    19901.78   1259.69 o 
  -7  20   9     1913.73     1755.21    602.88 o 
  -4  20   9    37565.40    35046.42   1874.14 o 
 -15  21   9    93121.70    95426.68   3169.76 o 
 -12  21   9    55666.39    56405.13   2102.20 o 
  -9  21   9   126895.80   128357.78   4934.30 o 
  -6  21   9    17564.64    17928.48   1388.75 o 
  -1   1  10      466.20      599.65    329.69 o 
  -3   2  10    27751.74    27990.96   1101.17 o 
   0   2  10    11814.85    12332.33    768.17 o 
  -5   3  10     5318.37     5448.23    491.71 o 
  -2   3  10     9907.09    10089.21    786.98 o 
   1   3  10    11586.57    11591.16    669.14 o 
  -7   4  10    73124.45    77885.13   1683.68 o 
  -4   4  10     8730.87    10422.13    688.18 o 
  -1   4  10     8853.60     8503.55    584.57 o 
   2   4  10    14932.75    14814.44    736.96 o 
  -9   5  10     2883.20     2598.46    458.85 o 
  -6   5  10      840.40      702.34    311.31 o 
  -3   5  10    14278.65    14005.50    769.21 o 
   0   5  10    39166.93    41016.61   1206.53 o 
   3   5  10    61017.67    60305.62   1483.07 o 
 -11   6  10   139533.19   138460.84   2598.22 o 
  -8   6  10    12944.89    12534.26    772.72 o 
  -5   6  10    67861.04    69728.74   1997.06 o 
  -2   6  10    25164.26    25540.00   1027.37 o 
   1   6  10     1940.74     1804.83    444.35 o 
   4   6  10      493.09      422.41    360.07 o 
 -13   7  10    12639.80    12461.60    757.52 o 
 -10   7  10    25351.19    26294.89   1124.14 o 
  -7   7  10    31262.97    31815.72   1226.89 o 
  -4   7  10     7600.02     8380.35    734.32 o 
  -1   7  10    36834.32    36884.65   1135.00 o 
   2   7  10   104221.81   105061.67   1979.97 o 
   5   7  10    90166.30    88623.48   2046.46 o 
 -15   8  10   234518.72   232664.33   3628.10 o 
 -12   8  10    12115.44    11425.44    980.44 o 
  -9   8  10   148499.50   150009.59   3195.26 o 
  -6   8  10     1995.87     1796.30    786.23 o 
  -3   8  10    47285.89    46186.51   1631.63 o 
   0   8  10     3418.23     3695.84    443.65 o 
   3   8  10       87.46      117.27    364.75 o 
   6   8  10      902.85     1050.04    353.56 o 
 -14   9  10    42369.42    43011.90   1526.45 o 
 -11   9  10    30591.37    30552.00   1131.78 o 
  -8   9  10    20962.93    20378.12    988.14 o 
  -5   9  10    79910.11    80426.58   2169.56 o 
  -2   9  10    27056.76    26727.64   1246.58 o 
   1   9  10   100352.91   100380.89   2216.71 o 
   4   9  10   155218.06   153904.11   2749.74 o 
   7   9  10   106582.57   106159.56   2358.39 o 
 -16  10  10    26355.62    24328.56   1349.19 o 
 -13  10  10   266815.94   267527.81   3571.71 o 
 -10  10  10     9294.05     8848.79    644.00 o 
  -7  10  10   116758.50   117533.09   2386.50 o 
  -4  10  10     1396.96     1450.73    447.37 o 
  -1  10  10    20099.94    18759.15   1463.13 o 
   2  10  10     3140.04     2460.18    502.07 o 
   5  10  10     6514.84     6202.41    689.16 o 
 -15  11  10    34867.98    34222.83   1584.00 o 
 -12  11  10    19696.13    19070.63    904.90 o 
  -9  11  10    69434.88    71397.09   1697.75 o 
  -6  11  10     1841.12     2209.11    527.81 o 
  -3  11  10   119913.68   122700.94   2734.47 o 
   0  11  10   105486.90   105558.18   2315.78 o 
   3  11  10   114788.36   113865.94   2747.88 o 
 -14  12  10     7131.53     6636.04    764.77 o 
 -11  12  10   224993.75   221450.55   3284.14 o 
  -8  12  10      480.35     1257.74    410.26 o 
  -5  12  10    86659.27    87240.22   2304.73 o 
  -2  12  10        8.01      221.60    433.51 o 
   1  12  10     1438.17     1440.88    428.61 o 
   4  12  10      311.65      479.36    767.01 o 
 -13  13  10    66180.60    70410.10   2179.70 o 
 -10  13  10     5489.06     6293.13    826.59 o 
  -7  13  10   117363.12   112970.19   2647.61 o 
  -4  13  10    25896.72    26241.69   1268.15 o 
  -1  13  10   179617.30   180221.13   3428.70 o 
   2  13  10   120626.24   121119.41   2867.49 o 
 -15  14  10   208261.70   210531.17   4728.36 o 
 -12  14  10     8138.19     9787.74   1021.47 o 
  -9  14  10   149403.06   151889.98   2823.41 o 
  -6  14  10      179.55      429.99    444.99 o 
  -3  14  10    28204.11    26518.71   1289.79 o 
   0  14  10      971.15      848.88    499.56 o 
 -14  15  10     6140.61     7231.29   1528.34 o 
 -11  15  10   113290.01   114614.48   2952.98 o 
  -8  15  10     7010.03     8521.99   1484.38 o 
  -5  15  10   157996.73   154015.28   3177.28 o 
  -2  15  10    60656.68    60707.36   1956.09 o 
 -10  16  10      235.89      619.45    608.95 o 
  -7  16  10    68990.75    68605.86   2586.00 o 
  -4  16  10     3399.25     2835.78    574.37 o 
   0   1  11    27248.31    27696.55   1177.61 o 
  -2   2  11   294447.81   294699.31   4616.89 o 
   1   2  11    32261.07    32849.76   1271.12 o 
  -4   3  11    34210.69    34270.43   1300.71 o 
  -1   3  11    32782.98    33013.26   1429.15 o 
   2   3  11    46684.94    48747.04   1543.53 o 
  -6   4  11   219653.66   219770.58   4522.99 o 
  -3   4  11    34176.85    31919.59   1438.50 o 
   0   4  11   280225.81   285022.47   4892.82 o 
   3   4  11    22769.81    22699.85   1246.13 o 
  -8   5  11    14205.52    15036.95    890.58 o 
  -5   5  11    22238.88    23291.91   1098.91 o 
  -2   5  11    33352.95    34420.99   1484.95 o 
   1   5  11    18210.85    16428.26   1053.32 o 
  -7   6  11    51452.80    49734.24   1601.07 o 
  -4   6  11   271403.34   275889.66   4906.24 o 
  -1   6  11    24256.70    23742.49   1231.15 o 
   2   6  11   157283.00   156386.19   3299.83 o 
  -6   7  11    14727.63    13954.98    888.83 o 
  -3   7  11    40774.72    39607.28   1600.27 o 
   0   7  11    26512.82    28169.94   1385.67 o 
  -5   8  11    21855.74    21906.48   1203.33 o 
  -2   8  11   236730.23   239135.09   4112.73 o 
                                                 
